# Supplementary material for: Whole-genome sequencing and comparative genomic analysis of Irpex lacteus isolated from the female reproductive tract
Source: Microb Genom. 2025 Jun 3;11(6):001416. doi: 10.1099/mgen.0.001416 (PMC12134385; doi:10.1099/mgen.0.001416)
Supplement: Uncited Supplementary Material 2. [file mgen-11-01416-s002.xlsx]

## Sheet: Table S1
Table S1. Sequences of the strains analysed in this study, were analyzed and information on substrates, location, and the origin of the sequences was provided.
Family	Species name	Strain numbers	Substrate	Location	Accession numbers
					ITS	LSU
Irpicaceae	Irpex alboflavescens	He 3933T	fallen angiosperm trunk	China	MZ422503	MZ422474
Irpicaceae	Irpex alboflavescens	He 4719	dead angiosperm branch	China	MZ422501	MZ422472
Irpicaceae	Irpex alboflavescens	He 5783	fallen angiosperm branch	Sri Lanka	MZ422500	MZ422471
Irpicaceae	Irpex alboflavescens	He 5835	dead angiosperm branch	Sri Lanka	MZ422504	MZ422475
Irpicaceae	Irpex alboflavescens	He 6355	dead angiosperm branch	Malaysia	MZ422502	MZ422473
Irpicaceae	Irpex hydnoides	KUC20121109-01	Acer and other deciduous wood	South Korea	KJ668510	KJ668362
Irpicaceae	Irpex jinshaensis	Dai 22402T	fallen angiosperm branch	China	MZ787973	MZ787965
Irpicaceae	Irpex laceratus	Dai 13638A	——	China	KX494576	KX494580
Irpicaceae	Irpex laceratus	WHC 1372	rotten angiosperm trunk	China	MZ636990	MZ637151
Irpicaceae	Irpex lacteus	FD-9	——	USA	KP135026	KP135224
Irpicaceae	Irpex lacteus	FD-93	——	USA	KP135025	——
Irpicaceae	Irpex lacteus	CBS 431.48	Quercus sp.	Canada	AY569565	MH867969
Irpicaceae	Irpex lacteus	BJFC24	Cervical swab	China	NMDC60197952
Irpicaceae	Irpex lenis	Wu 1608-14	angiosperm branch	China	MZ636991	MZ637152
Irpicaceae	Irpex lenis	Wu 1608-22T	angiosperm branch	China	MZ636992	MZ637153
Irpicaceae	Irpex rosea	CLZhao 18489	angiosperm trunk	China	MW377574	MW377577
Irpicaceae	Irpex rosea	CLZhao 18491T	angiosperm trunk	China	MW377575	MW377578
Irpicaceae	Irpex rosea	He 6277	dead angiosperm stump	China	MW580943	MW580933
Irpicaceae	Irpex rosettiformis	LR40855 (O)	——	USA	JN649347	JN649347
Irpicaceae	Irpex rosettiformis	Meijer3729 (O)	——	Brazil	JN649346	JN649346
Irpicaceae	Irpex hacksungii	SNU m-99326-16T	——	South Korea	FJ750850	——
Irpicaceae	Phanerochaetella angustocystidiata	Wu 1109-56	gymnosperm branch	China	MZ637019	MZ637227
1 The new strain isolated in this study is indicated in bold. 2 T = ex-type

## Sheet: Table S2
Table S2. Predicted genes of Irpex lacteus BJFC24 that mapped to DFVF database
Query.ID	UniProtID	Organism	Disease-Host	Disease-Hostkey	Disease	DiseaseKey	Identity	Evalue	Score
IrpexlacteusBJFC24_009651-T1	Q8J2S9_CRYNE	Cryptococcus neoformans	humans	vertebrata	cryptococcosis	Cryptococcosis	75.1	0	2408
IrpexlacteusBJFC24_007475-T1	Q8J2S9_CRYNE	Cryptococcus neoformans	humans	vertebrata	cryptococcosis	Cryptococcosis	72.3	0	2307
IrpexlacteusBJFC24_010886-T1	Q1A1Y7_CRYNV	Cryptococcus neoformans	humans	vertebrata	cryptococcosis	Cryptococcosis	62.8	0	1400
IrpexlacteusBJFC24_000199-T1	Q874F3_MAGGR	Magnaporthe grisea	Digitaria (Poaceae)	herb	Leaf spot	Leaf Spot	47.7	0	1260
IrpexlacteusBJFC24_010888-T1	Q874F3_MAGGR	Magnaporthe grisea	Digitaria (Poaceae)	herb	Leaf spot	Leaf Spot	46.4	0	1233
IrpexlacteusBJFC24_007361-T1	P87199_USTMD	Ustilago maydis	Euchlaena spp., Zea spp. (Poaceae)	herb	Smut. Corn smut	Smut	64.3	0	1103
IrpexlacteusBJFC24_002900-T1	Q5KB00_CRYNJ	Cryptococcus neoformans	humans	vertebrata	cryptococcosis	Cryptococcosis	50.6	0	1051
IrpexlacteusBJFC24_007231-T1	Q96VL9_BOTFU	Botryotinia fuckeliana	Various plant families	plants	Grey mould. Parasite or saprophyte	Gray Mould	41.9	0	1004
IrpexlacteusBJFC24_007404-T1	Q96WM3_CRYNE	Cryptococcus neoformans	humans	vertebrata	cryptococcosis	Cryptococcosis	60	0	983
IrpexlacteusBJFC24_009411-T1	Q9C1I7_MYCGR	Mycosphaerella graminicola	Triticum and possibly a few other grasses	herb	Leaf spot or speckled leaf blotch of wheat	Leaf Spot	41.6	0	969
IrpexlacteusBJFC24_000525-T1	A4RB72_MAGO7	Magnaporthe oryzae	Poaceae, especially important on Oryzae	herb	Rice blast	Rice Blast	39	5.55000002047619e-316	943
IrpexlacteusBJFC24_008343-T1	F5HAA8_CRYNB	Cryptococcus neoformans	humans	vertebrata	cryptococcosis	Cryptococcosis	82.5	0	930
IrpexlacteusBJFC24_007333-T1	HSP90_CANAL	Candida albicans	Isolated from a wide variety of substrates including humans	animals	invasive candidal disease	invasive candidal disease	69.5	0	921
IrpexlacteusBJFC24_000876-T1	Q9C476_CLAFU	Cladosporium fulvum	Lycopersicon esculentum (Solanaceae)	xyloid	Leaf mold of tomato	Leaf Mold	60.4	0	896
IrpexlacteusBJFC24_004642-T1	Q8TG14_BOTFU	Botryotinia fuckeliana	Various plant families	plants	Grey mould. Parasite or saprophyte	Gray Mould	54.5	2.77999997927729e-316	889
IrpexlacteusBJFC24_010337-T1	Q5AM49_CANAL	Candida albicans	Isolated from a wide variety of substrates including humans	animals	invasive candidal disease	invasive candidal disease	47.9	1.45e-293	878
IrpexlacteusBJFC24_003280-T1	Q705V7_USTMD	Ustilago maydis	Euchlaena spp., Zea spp. (Poaceae)	herb	Smut. Corn smut	Smut	44.7	2.38e-299	866
IrpexlacteusBJFC24_005126-T1	Q59VF3_CANAL	Candida albicans	Isolated from a wide variety of substrates including humans	animals	invasive candidal disease	invasive candidal disease	40.7	1.24e-285	855
IrpexlacteusBJFC24_004115-T1	Q9HFW4_USTMD	Ustilago maydis	Euchlaena spp., Zea spp. (Poaceae)	herb	Smut. Corn smut	Smut	36.1	6.29e-270	846
IrpexlacteusBJFC24_003786-T1	C4YDB0_CANAW	Candida albicans	Isolated from a wide variety of substrates including humans	animals	invasive candidal disease	invasive candidal disease	52.7	1.8e-296	836
IrpexlacteusBJFC24_007040-T1	C4YGN4_CANAW	Candida albicans	Isolated from a wide variety of substrates including humans	animals	invasive candidal disease	invasive candidal disease	60.8	2.03e-301	836
IrpexlacteusBJFC24_008938-T1	Q874K8_CRYNV	Cryptococcus neoformans	humans	vertebrata	cryptococcosis	Cryptococcosis	57.6	9.25e-296	831
IrpexlacteusBJFC24_003413-T1	Q9P872_CANAL	Candida albicans	Isolated from a wide variety of substrates including humans	animals	invasive candidal disease	invasive candidal disease	50.9	4.82e-279	801
IrpexlacteusBJFC24_001608-T1	Q5AL09_CANAL	Candida albicans	Isolated from a wide variety of substrates including humans	animals	invasive candidal disease	invasive candidal disease	39.4	6.13e-263	790
IrpexlacteusBJFC24_011818-T1	Q5A762_CANAL	Candida albicans	Isolated from a wide variety of substrates including humans	animals	invasive candidal disease	invasive candidal disease	36.4	2.13e-260	790
IrpexlacteusBJFC24_009873-T1	CFT1_CRYNB	Cryptococcus neoformans	humans	vertebrata	cryptococcosis	Cryptococcosis	35.1	3.01e-257	775
IrpexlacteusBJFC24_001482-T1	Q156F4_BOTFU	Botryotinia fuckeliana	Various plant families	plants	Grey mould. Parasite or saprophyte	Gray Mould	53.9	4.86e-274	770
IrpexlacteusBJFC24_002058-T1	A3LS85_PICST	Scheffersomyces stipitis	humans	vertebrata	occasional infection	Occasional Infection	57	9.7e-265	743
IrpexlacteusBJFC24_004553-T1	Q4WKG5_ASPFU	Neosartorya fumigata	humans	vertebrata	infection	Infection	78.1	1.46e-270	736
IrpexlacteusBJFC24_004552-T1	Q4WKG5_ASPFU	Neosartorya fumigata	humans	vertebrata	infection	Infection	78.1	2.41e-269	733
IrpexlacteusBJFC24_011394-T1	Q8J286_COLLN	Colletotrichum lindemuthianum	Multiple genera of Fabaceae. Rare reports on other taxa	herb	Leaf, stem and pod anthracnose	Leaf Spot	45.9	9.47e-248	726
IrpexlacteusBJFC24_008821-T1	CYAA_USTMA	Ustilago maydis	Euchlaena spp., Zea spp. (Poaceae)	herb	Smut. Corn smut	Smut	45.7	8.83e-222	716
IrpexlacteusBJFC24_009681-T1	Q96VU5_CRYNE	Cryptococcus neoformans	humans	vertebrata	cryptococcosis	Cryptococcosis	76.6	1.03e-260	713
IrpexlacteusBJFC24_000207-T1	NTE1_CANAL	Candida albicans	Isolated from a wide variety of substrates including humans	animals	invasive candidal disease	invasive candidal disease	34	2.69e-233	712
IrpexlacteusBJFC24_009065-T1	RSE1_CANAL	Candida albicans	Isolated from a wide variety of substrates including humans	animals	invasive candidal disease	invasive candidal disease	36	6.71e-234	700
IrpexlacteusBJFC24_009963-T1	A3GH63_PICST	Scheffersomyces stipitis	humans	vertebrata	occasional infection	Occasional Infection	55.3	5.56e-249	700
IrpexlacteusBJFC24_006513-T1	B0CVW9_LACBS	Laccaria bicolor	springtails	invertebrata	infection	Infection	73	4.1e-254	697
IrpexlacteusBJFC24_007065-T1	Q4WEM7_ASPFU	Neosartorya fumigata	humans	vertebrata	infection	Infection	58.3	3.94e-245	695
IrpexlacteusBJFC24_005008-T1	Q2V086_GLOLA	Glomerella lagenarium	melons,cucumber	herb	anthracnose fruit rot	Anthracnose	44.1	2.31e-230	691
IrpexlacteusBJFC24_009774-T1	Q00523_CRYNE	Cryptococcus neoformans	humans	vertebrata	cryptococcosis	Cryptococcosis	67.5	4.13e-244	672
IrpexlacteusBJFC24_010891-T1	Q7Z7T9_MONFR	Monilinia fructicola	Rosaceae, primarily Prunus spp., also Pomoideae including apple (Malus) and pear (Pyrus). Reported on Vitis vinifera (Vitaceae)	xyloid	Brown fruit rot, wilt, blight, canker	Brown Fruit Rot	82.9	4.79e-246	672
IrpexlacteusBJFC24_000844-T1	Q8TG10_USTMD	Ustilago maydis	Euchlaena spp., Zea spp. (Poaceae)	herb	Smut. Corn smut	Smut	80.1	1.97e-239	668
IrpexlacteusBJFC24_001883-T1	Q9P304_CLAFU	Cladosporium fulvum	Lycopersicon esculentum (Solanaceae)	xyloid	Leaf mold of tomato	Leaf Mold	51.1	8.28e-235	663
IrpexlacteusBJFC24_004947-T1	O59918_USTMD	Ustilago maydis	Euchlaena spp., Zea spp. (Poaceae)	herb	Smut. Corn smut	Smut	75.3	4.16e-237	660
IrpexlacteusBJFC24_007025-T1	Q5ADM9_CANAL	Candida albicans	Isolated from a wide variety of substrates including humans	animals	invasive candidal disease	invasive candidal disease	46.7	4.1e-224	646
IrpexlacteusBJFC24_002527-T1	Q156F5_BOTFU	Botryotinia fuckeliana	Various plant families	plants	Grey mould. Parasite or saprophyte	Gray Mould	63.7	7.94e-230	641
IrpexlacteusBJFC24_006514-T1	Q59RB8_CANAL	Candida albicans	Isolated from a wide variety of substrates including humans	animals	invasive candidal disease	invasive candidal disease	61.3	3.03e-229	640
IrpexlacteusBJFC24_009784-T1	Q2PEN8_9HYPO	Epichloe festucae	plants	plants	cool-season grasses	Cool-season Grasses	60.1	1.74e-226	636
IrpexlacteusBJFC24_002311-T1	DHH1_CRYNV	Cryptococcus neoformans	humans	vertebrata	cryptococcosis	Cryptococcosis	76.1	4.98e-226	632
IrpexlacteusBJFC24_011726-T1	Q59X23_CANAL	Candida albicans	Isolated from a wide variety of substrates including humans	animals	invasive candidal disease	invasive candidal disease	46.1	1.14e-219	632
IrpexlacteusBJFC24_005542-T1	Q59RQ6_CANAL	Candida albicans	Isolated from a wide variety of substrates including humans	animals	invasive candidal disease	invasive candidal disease	67.8	3.69e-226	628
IrpexlacteusBJFC24_010837-T1	O59900_CRYNE	Cryptococcus neoformans	humans	vertebrata	cryptococcosis	Cryptococcosis	56.5	1.56e-220	622
IrpexlacteusBJFC24_008519-T1	C5GS76_AJEDR	Ajellomyces dermatitidis	humans	vertebrata	cutaneous Blastomyces dermatitidis infection	cutaneous Infection	47.8	1.32e-211	619
IrpexlacteusBJFC24_000407-T1	Q8NJW8_USTMD	Ustilago maydis	Euchlaena spp., Zea spp. (Poaceae)	herb	Smut. Corn smut	Smut	46.7	6.43e-201	617
IrpexlacteusBJFC24_002347-T1	C1G9P8_PARBD	Paracoccidioides brasiliensis	humans	vertebrata	Paracoccidioidomycosis	Paracoccidioidomycosis	62.9	1.13e-218	617
IrpexlacteusBJFC24_000368-T1	HOG1_BOTFB	Botryotinia fuckeliana	Various plant families	plants	Grey mould. Parasite or saprophyte	Gray Mould	87.1	1.25e-225	616
IrpexlacteusBJFC24_006517-T1	Q59TT3_CANAL	Candida albicans	Isolated from a wide variety of substrates including humans	animals	invasive candidal disease	invasive candidal disease	56.4	3.49e-192	615
IrpexlacteusBJFC24_009852-T1	Q5ABD7_CANAL	Candida albicans	Isolated from a wide variety of substrates including humans	animals	invasive candidal disease	invasive candidal disease	55.3	4.33e-217	615
IrpexlacteusBJFC24_009079-T1	Q5J4D6_PHAND	Phaeosphaeria nodorum	Multiple genera of Poaceae and Blysmus compressus (Cyperaceae)	herb	Glume blotch of wheat and other grasses	Glume Blotch	60.8	3.38e-217	609
IrpexlacteusBJFC24_004177-T1	PMT1_CANAL	Candida albicans	Isolated from a wide variety of substrates including humans	animals	invasive candidal disease	invasive candidal disease	46	2.22e-206	608
IrpexlacteusBJFC24_004716-T1	Q1L2E2_PHAND	Phaeosphaeria nodorum	Multiple genera of Poaceae and Blysmus compressus (Cyperaceae)	herb	Glume blotch of wheat and other grasses	Glume Blotch	55.5	2.86e-211	605
IrpexlacteusBJFC24_007085-T1	A4RFD4_MAGO7	Magnaporthe oryzae	Poaceae, especially important on Oryzae	herb	Rice blast	Rice Blast	77.9	1.81e-220	605
IrpexlacteusBJFC24_000618-T1	B0BES1_BOTFU	Botryotinia fuckeliana	Various plant families	plants	Grey mould. Parasite or saprophyte	Gray Mould	54.5	2.97e-213	600
IrpexlacteusBJFC24_006306-T1	Q875L6_USTMD	Ustilago maydis	Euchlaena spp., Zea spp. (Poaceae)	herb	Smut. Corn smut	Smut	33.9	6.38e-191	595
IrpexlacteusBJFC24_008998-T1	Q59XR0_CANAL	Candida albicans	Isolated from a wide variety of substrates including humans	animals	invasive candidal disease	invasive candidal disease	51.3	6.78e-203	595
IrpexlacteusBJFC24_002523-T1	Q5AI14_CANAL	Candida albicans	Isolated from a wide variety of substrates including humans	animals	invasive candidal disease	invasive candidal disease	41.1	4.63e-200	591
IrpexlacteusBJFC24_004392-T1	Q7LJU0_CRYNE	Cryptococcus neoformans	humans	vertebrata	cryptococcosis	Cryptococcosis	71.4	1.13e-213	590
IrpexlacteusBJFC24_002402-T1	Q5A762_CANAL	Candida albicans	Isolated from a wide variety of substrates including humans	animals	invasive candidal disease	invasive candidal disease	31.4	2.25e-182	582
IrpexlacteusBJFC24_003081-T1	Q873Y1_CRYNE	Cryptococcus neoformans	humans	vertebrata	cryptococcosis	Cryptococcosis	73.6	1.13e-209	581
IrpexlacteusBJFC24_004757-T1	RL3_YEAST	Saccharomyces cerevisiae	humans	vertebrata	occasional infection	Occasional Infection	73.5	7.95e-210	578
IrpexlacteusBJFC24_007907-T1	Q0PND8_MAGGR	Magnaporthe grisea	Digitaria (Poaceae)	herb	Leaf spot	Leaf Spot	40.2	1.7e-185	575
IrpexlacteusBJFC24_004294-T1	Q6XVN4_CRYNV	Cryptococcus neoformans	humans	vertebrata	cryptococcosis	Cryptococcosis	72.9	2.47e-208	573
IrpexlacteusBJFC24_001819-T1	Q5A762_CANAL	Candida albicans	Isolated from a wide variety of substrates including humans	animals	invasive candidal disease	invasive candidal disease	30.7	8e-178	570
IrpexlacteusBJFC24_000380-T1	CAS1_CRYNJ	Cryptococcus neoformans	humans	vertebrata	cryptococcosis	Cryptococcosis	37.7	5.45e-189	565
IrpexlacteusBJFC24_003194-T1	CATA_CANAL	Candida albicans	Isolated from a wide variety of substrates including humans	animals	invasive candidal disease	invasive candidal disease	58.7	2.87e-199	560
IrpexlacteusBJFC24_011131-T1	CHS5_USTMA	Ustilago maydis	Euchlaena spp., Zea spp. (Poaceae)	herb	Smut. Corn smut	Smut	55.5	1.08e-176	555
IrpexlacteusBJFC24_006230-T1	O42620_MAGGR	Magnaporthe grisea	Digitaria (Poaceae)	herb	Leaf spot	Leaf Spot	46.7	1.58e-192	552
IrpexlacteusBJFC24_001994-T1	Q9HGU2_FUSOX	Fusarium oxysporum	Multiple genera in multiple families	plants	Blights, wilts, rots of various sorts	Blight	75.6	5.65e-197	544
IrpexlacteusBJFC24_002969-T1	Q5A415_CANAL	Candida albicans	Isolated from a wide variety of substrates including humans	animals	invasive candidal disease	invasive candidal disease	74.1	2.44e-196	543
IrpexlacteusBJFC24_003634-T1	Q5A762_CANAL	Candida albicans	Isolated from a wide variety of substrates including humans	animals	invasive candidal disease	invasive candidal disease	30.5	1.13e-167	542
IrpexlacteusBJFC24_002247-T1	Q9UQY5_USTMD	Ustilago maydis	Euchlaena spp., Zea spp. (Poaceae)	herb	Smut. Corn smut	Smut	75.4	4.43e-195	538
IrpexlacteusBJFC24_005072-T1	Q5ANJ5_CANAL	Candida albicans	Isolated from a wide variety of substrates including humans	animals	invasive candidal disease	invasive candidal disease	53.8	2.75e-188	537
IrpexlacteusBJFC24_009872-T1	C5GEJ4_AJEDR	Ajellomyces dermatitidis	humans	vertebrata	cutaneous Blastomyces dermatitidis infection	cutaneous Infection	36.2	1.57e-168	537
IrpexlacteusBJFC24_000828-T1	Q99324_SEPLY	Septoria lycopersici	Primarily tomato, Lycopersicon esculentum, also Solanum spp. and other Solanaceae	herb	Leaf spot	Leaf Spot	44.4	1.2e-181	536
IrpexlacteusBJFC24_006994-T1	Q59RG0_CANAL	Candida albicans	Isolated from a wide variety of substrates including humans	animals	invasive candidal disease	invasive candidal disease	57.8	4.37e-188	536
IrpexlacteusBJFC24_008009-T1	C0SFH7_PARBP	Paracoccidioides brasiliensis	humans	vertebrata	Paracoccidioidomycosis	Paracoccidioidomycosis	63.3	1.63e-183	536
IrpexlacteusBJFC24_010662-T1	Q99324_SEPLY	Septoria lycopersici	Primarily tomato, Lycopersicon esculentum, also Solanum spp. and other Solanaceae	herb	Leaf spot	Leaf Spot	42.7	1.41e-181	536
IrpexlacteusBJFC24_005323-T1	Q59RG0_CANAL	Candida albicans	Isolated from a wide variety of substrates including humans	animals	invasive candidal disease	invasive candidal disease	57.7	6.43e-187	534
IrpexlacteusBJFC24_003637-T1	Q9UW87_CANAL	Candida albicans	Isolated from a wide variety of substrates including humans	animals	invasive candidal disease	invasive candidal disease	31.3	6.69e-163	529
IrpexlacteusBJFC24_003369-T1	GPA3_USTMA	Ustilago maydis	Euchlaena spp., Zea spp. (Poaceae)	herb	Smut. Corn smut	Smut	74.6	5.28e-191	527
IrpexlacteusBJFC24_010407-T1	Q5AG40_CANAL	Candida albicans	Isolated from a wide variety of substrates including humans	animals	invasive candidal disease	invasive candidal disease	63.4	4.07e-187	524
IrpexlacteusBJFC24_003775-T1	Q5APD4_CANAL	Candida albicans	Isolated from a wide variety of substrates including humans	animals	invasive candidal disease	invasive candidal disease	53.3	4.51e-184	523
IrpexlacteusBJFC24_003094-T1	Q9C2Y4_MAGGR	Magnaporthe grisea	Digitaria (Poaceae)	herb	Leaf spot	Leaf Spot	31.2	1.22e-162	522
IrpexlacteusBJFC24_001247-T1	Q4WYU7_ASPFU	Neosartorya fumigata	humans	vertebrata	infection	Infection	42.8	2.45e-177	520
IrpexlacteusBJFC24_008052-T1	Q9C1T0_FUSOX	Fusarium oxysporum	Multiple genera in multiple families	plants	Blights, wilts, rots of various sorts	Blight	55	1.22e-183	518
IrpexlacteusBJFC24_001207-T1	Q4PDC7_USTMA	Ustilago maydis	Euchlaena spp., Zea spp. (Poaceae)	herb	Smut. Corn smut	Smut	51	4.18e-180	517
IrpexlacteusBJFC24_001943-T1	Q5A762_CANAL	Candida albicans	Isolated from a wide variety of substrates including humans	animals	invasive candidal disease	invasive candidal disease	30.7	3.83e-157	516
IrpexlacteusBJFC24_009773-T1	Q00819_CRYNE	Cryptococcus neoformans	humans	vertebrata	cryptococcosis	Cryptococcosis	49	2.36e-180	515
IrpexlacteusBJFC24_001211-T1	Q4WPX2_ASPFU	Neosartorya fumigata	humans	vertebrata	infection	Infection	31.8	3.34e-165	513
IrpexlacteusBJFC24_005719-T1	Q99324_SEPLY	Septoria lycopersici	Primarily tomato, Lycopersicon esculentum, also Solanum spp. and other Solanaceae	herb	Leaf spot	Leaf Spot	41.7	5.74e-170	512
IrpexlacteusBJFC24_003895-T1	Q8TG10_USTMD	Ustilago maydis	Euchlaena spp., Zea spp. (Poaceae)	herb	Smut. Corn smut	Smut	63.8	1.54e-177	509
IrpexlacteusBJFC24_007383-T1	Q50I20_ASPFM	Neosartorya fumigata	humans	vertebrata	infection	Infection	56.7	1.56e-180	509
IrpexlacteusBJFC24_008914-T1	GPA1_USTMA	Ustilago maydis	Euchlaena spp., Zea spp. (Poaceae)	herb	Smut. Corn smut	Smut	71.5	3.05e-183	508
IrpexlacteusBJFC24_007164-T1	Q5APK9_CANAL	Candida albicans	Isolated from a wide variety of substrates including humans	animals	invasive candidal disease	invasive candidal disease	43.6	1.73e-166	506
IrpexlacteusBJFC24_004389-T1	Q69FA8_CRYNE	Cryptococcus neoformans	humans	vertebrata	cryptococcosis	Cryptococcosis	46.9	1.03e-173	505
IrpexlacteusBJFC24_011580-T1	Q4WPX2_ASPFU	Neosartorya fumigata	humans	vertebrata	infection	Infection	32.6	3.74e-162	504
IrpexlacteusBJFC24_004672-T1	Q5AHG6_CANAL	Candida albicans	Isolated from a wide variety of substrates including humans	animals	invasive candidal disease	invasive candidal disease	59.2	7.4e-166	499
IrpexlacteusBJFC24_005521-T1	Q5A762_CANAL	Candida albicans	Isolated from a wide variety of substrates including humans	animals	invasive candidal disease	invasive candidal disease	28.5	5.65e-149	494
IrpexlacteusBJFC24_008226-T1	Q4PD87_USTMA	Ustilago maydis	Euchlaena spp., Zea spp. (Poaceae)	herb	Smut. Corn smut	Smut	47.3	1.84e-170	494
IrpexlacteusBJFC24_002097-T1	Q5AB06_CANAL	Candida albicans	Isolated from a wide variety of substrates including humans	animals	invasive candidal disease	invasive candidal disease	34.8	2.28e-161	493
IrpexlacteusBJFC24_009062-T1	SEY1_CANAL	Candida albicans	Isolated from a wide variety of substrates including humans	animals	invasive candidal disease	invasive candidal disease	37.9	1.4e-162	488
IrpexlacteusBJFC24_000634-T1	C5GWH6_AJEDR	Ajellomyces dermatitidis	humans	vertebrata	cutaneous Blastomyces dermatitidis infection	cutaneous Infection	56.2	7.18e-172	487
IrpexlacteusBJFC24_001483-T1	Q5A762_CANAL	Candida albicans	Isolated from a wide variety of substrates including humans	animals	invasive candidal disease	invasive candidal disease	29	1.75e-146	486
IrpexlacteusBJFC24_003762-T1	Q5ABD7_CANAL	Candida albicans	Isolated from a wide variety of substrates including humans	animals	invasive candidal disease	invasive candidal disease	43.5	5.78e-165	481
IrpexlacteusBJFC24_009392-T1	Q6PUV8_HORWE	Hortaea werneckii	humans	vertebrata	infection	Infection	56.9	6.02e-169	481
IrpexlacteusBJFC24_003658-T1	Q9C2Y4_MAGGR	Magnaporthe grisea	Digitaria (Poaceae)	herb	Leaf spot	Leaf Spot	28.3	6.92e-144	477
IrpexlacteusBJFC24_000815-T1	Q9UW09_GLOLA	Glomerella lagenarium	melons,cucumber	herb	anthracnose fruit rot	Anthracnose	65.8	1.23e-170	476
IrpexlacteusBJFC24_009632-T1	CATA_CANAL	Candida albicans	Isolated from a wide variety of substrates including humans	animals	invasive candidal disease	invasive candidal disease	51	5.35e-165	475
IrpexlacteusBJFC24_000545-T1	Q8NKE9_USTMD	Ustilago maydis	Euchlaena spp., Zea spp. (Poaceae)	herb	Smut. Corn smut	Smut	64.7	1.97e-149	474
IrpexlacteusBJFC24_008341-T1	SED1_ARTOC	Arthroderma otae	humans, reptiles	vertebrata	dermatophytoses	Dermatophytoses	42.7	1.04e-157	466
IrpexlacteusBJFC24_003751-T1	Q7Z868_USTMD	Ustilago maydis	Euchlaena spp., Zea spp. (Poaceae)	herb	Smut. Corn smut	Smut	44.4	2.61e-152	463
IrpexlacteusBJFC24_002239-T1	Q50I20_ASPFM	Neosartorya fumigata	humans	vertebrata	infection	Infection	53.5	6.87e-161	460
IrpexlacteusBJFC24_004366-T1	Q5A762_CANAL	Candida albicans	Isolated from a wide variety of substrates including humans	animals	invasive candidal disease	invasive candidal disease	30.1	9.5e-136	456
IrpexlacteusBJFC24_000203-T1	Q59RB8_CANAL	Candida albicans	Isolated from a wide variety of substrates including humans	animals	invasive candidal disease	invasive candidal disease	44.1	5.66e-156	454
IrpexlacteusBJFC24_004370-T1	Q5A762_CANAL	Candida albicans	Isolated from a wide variety of substrates including humans	animals	invasive candidal disease	invasive candidal disease	29.8	3.45e-135	454
IrpexlacteusBJFC24_000239-T1	C1G452_PARBD	Paracoccidioides brasiliensis	humans	vertebrata	Paracoccidioidomycosis	Paracoccidioidomycosis	54.4	5.32e-154	453
IrpexlacteusBJFC24_003807-T1	Q6Y392_PHAND	Phaeosphaeria nodorum	Multiple genera of Poaceae and Blysmus compressus (Cyperaceae)	herb	Glume blotch of wheat and other grasses	Glume Blotch	41.3	1.46e-152	449
IrpexlacteusBJFC24_007170-T1	Q9P872_CANAL	Candida albicans	Isolated from a wide variety of substrates including humans	animals	invasive candidal disease	invasive candidal disease	34.3	4.57e-143	447
IrpexlacteusBJFC24_003262-T1	Q9HFW0_CRYNE	Cryptococcus neoformans	humans	vertebrata	cryptococcosis	Cryptococcosis	65.5	6.83e-156	444
IrpexlacteusBJFC24_000059-T1	Q5A762_CANAL	Candida albicans	Isolated from a wide variety of substrates including humans	animals	invasive candidal disease	invasive candidal disease	30.3	4.99e-131	442
IrpexlacteusBJFC24_001102-T1	C4YKG1_CANAW	Candida albicans	Isolated from a wide variety of substrates including humans	animals	invasive candidal disease	invasive candidal disease	73.1	9.27e-159	441
IrpexlacteusBJFC24_006208-T1	FUZ7_USTMA	Ustilago maydis	Euchlaena spp., Zea spp. (Poaceae)	herb	Smut. Corn smut	Smut	56.2	3.44e-154	441
IrpexlacteusBJFC24_007432-T1	Q5A839_CANAL	Candida albicans	Isolated from a wide variety of substrates including humans	animals	invasive candidal disease	invasive candidal disease	52	1.84e-151	441
IrpexlacteusBJFC24_011087-T1	Q5AEW4_CANAL	Candida albicans	Isolated from a wide variety of substrates including humans	animals	invasive candidal disease	invasive candidal disease	36.5	5.55e-131	441
IrpexlacteusBJFC24_012201-T1	C4YKG1_CANAW	Candida albicans	Isolated from a wide variety of substrates including humans	animals	invasive candidal disease	invasive candidal disease	73.1	9.27e-159	441
IrpexlacteusBJFC24_009453-T1	Q9P304_CLAFU	Cladosporium fulvum	Lycopersicon esculentum (Solanaceae)	xyloid	Leaf mold of tomato	Leaf Mold	39.6	4.63e-148	439
IrpexlacteusBJFC24_008348-T1	SED1_ARTOC	Arthroderma otae	humans, reptiles	vertebrata	dermatophytoses	Dermatophytoses	41.4	6.63e-147	438
IrpexlacteusBJFC24_010322-T1	Q9P304_CLAFU	Cladosporium fulvum	Lycopersicon esculentum (Solanaceae)	xyloid	Leaf mold of tomato	Leaf Mold	39	3.33e-147	437
IrpexlacteusBJFC24_008342-T1	SED1_ASPFU	Neosartorya fumigata	humans	vertebrata	infection	Infection	41.5	1.99e-146	436
IrpexlacteusBJFC24_006527-T1	Q6UEI2_PNECA	Pneumocystis carinii	humans	vertebrata	Pneumocystis carinii Pneumonia	Pneumonia	45	1.42e-145	435
IrpexlacteusBJFC24_011662-T1	SED2_ASPFU	Neosartorya fumigata	humans	vertebrata	infection	Infection	43.5	4.22e-147	434
IrpexlacteusBJFC24_007375-T1	Q8NIK9_CRYNE	Cryptococcus neoformans	humans	vertebrata	cryptococcosis	Cryptococcosis	59.4	1.32e-147	430
IrpexlacteusBJFC24_004527-T1	Q59YF3_CANAL	Candida albicans	Isolated from a wide variety of substrates including humans	animals	invasive candidal disease	invasive candidal disease	30.1	2.75e-134	427
IrpexlacteusBJFC24_004939-T1	CARP_ARTBC	Arthroderma benhamiae	hedgehogs	vertebrata	ringworm,Kerion Celsi Disease	Kerion Celsi Disease	61.2	1.49e-149	426
IrpexlacteusBJFC24_000627-T1	C5GDV2_AJEDR	Ajellomyces dermatitidis	humans	vertebrata	cutaneous Blastomyces dermatitidis infection	cutaneous Infection	43.8	1.02e-142	425
IrpexlacteusBJFC24_002970-T1	DPP4_TRIRU	Trichophyton rubrum	humans	vertebrata	infection	Infection	37.2	1.69e-137	425
IrpexlacteusBJFC24_008088-T1	C0RYV5_PARBP	Paracoccidioides brasiliensis	humans	vertebrata	Paracoccidioidomycosis	Paracoccidioidomycosis	49.5	3.17e-145	425
IrpexlacteusBJFC24_009240-T1	A9Z1V6_PHAND	Phaeosphaeria nodorum	Multiple genera of Poaceae and Blysmus compressus (Cyperaceae)	herb	Glume blotch of wheat and other grasses	Glume Blotch	65	7.3e-149	425
IrpexlacteusBJFC24_000061-T1	Q5A762_CANAL	Candida albicans	Isolated from a wide variety of substrates including humans	animals	invasive candidal disease	invasive candidal disease	29.8	1.26e-124	424
IrpexlacteusBJFC24_010324-T1	Q9P304_CLAFU	Cladosporium fulvum	Lycopersicon esculentum (Solanaceae)	xyloid	Leaf mold of tomato	Leaf Mold	38.8	3.11e-142	424
IrpexlacteusBJFC24_000051-T1	Q5A762_CANAL	Candida albicans	Isolated from a wide variety of substrates including humans	animals	invasive candidal disease	invasive candidal disease	27.2	1.63e-124	423
IrpexlacteusBJFC24_003420-T1	Q8J214_USTMD	Ustilago maydis	Euchlaena spp., Zea spp. (Poaceae)	herb	Smut. Corn smut	Smut	43.4	7.45e-143	422
IrpexlacteusBJFC24_008617-T1	Q4WUA3_ASPFU	Neosartorya fumigata	humans	vertebrata	infection	Infection	60.7	1.52e-148	422
IrpexlacteusBJFC24_000862-T1	Q59ZI9_CANAL	Candida albicans	Isolated from a wide variety of substrates including humans	animals	invasive candidal disease	invasive candidal disease	60.9	1.14e-149	421
IrpexlacteusBJFC24_011113-T1	A6ZSC4_YEAS7	Saccharomyces cerevisiae	humans	vertebrata	occasional infection	Occasional Infection	51.8	4.89e-141	420
IrpexlacteusBJFC24_001454-T1	SED2_ASPFU	Neosartorya fumigata	humans	vertebrata	infection	Infection	43.4	1.48e-140	419
IrpexlacteusBJFC24_003768-T1	Q4WPX2_ASPFU	Neosartorya fumigata	humans	vertebrata	infection	Infection	39.2	1.96e-124	419
IrpexlacteusBJFC24_003531-T1	SUB8_COCP7	Coccidioides posadasii	humans	vertebrata	coccidiomycosis	Coccidiomycosis	50.4	3.18e-143	417
IrpexlacteusBJFC24_008557-T1	Q4PDC5_USTMA	Ustilago maydis	Euchlaena spp., Zea spp. (Poaceae)	herb	Smut. Corn smut	Smut	44.6	1.09e-140	414
IrpexlacteusBJFC24_009768-T1	Q6UEI2_PNECA	Pneumocystis carinii	humans	vertebrata	Pneumocystis carinii Pneumonia	Pneumonia	42.8	4.57e-139	414
IrpexlacteusBJFC24_000638-T1	Q6UEI2_PNECA	Pneumocystis carinii	humans	vertebrata	Pneumocystis carinii Pneumonia	Pneumonia	43.2	2.16e-137	412
IrpexlacteusBJFC24_000357-T1	Q5AM49_CANAL	Candida albicans	Isolated from a wide variety of substrates including humans	animals	invasive candidal disease	invasive candidal disease	44.7	4.45e-123	411
IrpexlacteusBJFC24_003076-T1	Q4PDC5_USTMA	Ustilago maydis	Euchlaena spp., Zea spp. (Poaceae)	herb	Smut. Corn smut	Smut	43.6	1.45e-138	410
IrpexlacteusBJFC24_004236-T1	A4R566_MAGO7	Magnaporthe oryzae	Poaceae, especially important on Oryzae	herb	Rice blast	Rice Blast	43.3	4.01e-139	410
IrpexlacteusBJFC24_005727-T1	Q59KY8_CANAL	Candida albicans	Isolated from a wide variety of substrates including humans	animals	invasive candidal disease	invasive candidal disease	64.7	6.7e-146	410
IrpexlacteusBJFC24_003708-T1	Q5ABU7_CANAL	Candida albicans	Isolated from a wide variety of substrates including humans	animals	invasive candidal disease	invasive candidal disease	44.4	1.22e-136	407
IrpexlacteusBJFC24_006410-T1	Q59KS4_CANAL	Candida albicans	Isolated from a wide variety of substrates including humans	animals	invasive candidal disease	invasive candidal disease	48	1.8e-129	406
IrpexlacteusBJFC24_003031-T1	Q4P8E8_USTMA	Ustilago maydis	Euchlaena spp., Zea spp. (Poaceae)	herb	Smut. Corn smut	Smut	40	3.24e-133	405
IrpexlacteusBJFC24_003630-T1	A3LXZ6_PICST	Scheffersomyces stipitis	humans	vertebrata	occasional infection	Occasional Infection	69	2.45e-144	405
IrpexlacteusBJFC24_011018-T1	Q5AJC8_CANAL	Candida albicans	Isolated from a wide variety of substrates including humans	animals	invasive candidal disease	invasive candidal disease	57.9	2.75e-140	404
IrpexlacteusBJFC24_004468-T1	Q5AFI8_CANAL	Candida albicans	Isolated from a wide variety of substrates including humans	animals	invasive candidal disease	invasive candidal disease	55.1	3.11e-135	403
IrpexlacteusBJFC24_010563-T1	A3LXZ6_PICST	Scheffersomyces stipitis	humans	vertebrata	occasional infection	Occasional Infection	70.5	4.27e-142	402
IrpexlacteusBJFC24_007060-T1	CDC10_CANAL	Candida albicans	Isolated from a wide variety of substrates including humans	animals	invasive candidal disease	invasive candidal disease	58.7	5.38e-141	399
IrpexlacteusBJFC24_000254-T1	Q9Y880_COCCA	Cochliobolus carbonum	Corn, Zea mays, sometimes on Sorghum (Poaceae) and various other plant families	plants	Northern corn leaf spot, ear and kernel rot	Leaf Spot	43.4	4.4e-129	398
IrpexlacteusBJFC24_002466-T1	Q4WXC5_ASPFU	Neosartorya fumigata	humans	vertebrata	infection	Infection	47.9	1.6e-136	398
IrpexlacteusBJFC24_002913-T1	O42620_MAGGR	Magnaporthe grisea	Digitaria (Poaceae)	herb	Leaf spot	Leaf Spot	39.3	3.57e-132	398
IrpexlacteusBJFC24_002160-T1	A4ULJ1_MYCGR	Mycosphaerella graminicola	Triticum and possibly a few other grasses	herb	Leaf spot or speckled leaf blotch of wheat	Leaf Spot	43.5	1.96e-133	396
IrpexlacteusBJFC24_009047-T1	Q7Z868_USTMD	Ustilago maydis	Euchlaena spp., Zea spp. (Poaceae)	herb	Smut. Corn smut	Smut	40.3	2.32e-128	396
IrpexlacteusBJFC24_005958-T1	Q5XTQ4_BOTFU	Botryotinia fuckeliana	Various plant families	plants	Grey mould. Parasite or saprophyte	Gray Mould	43	5.51e-133	395
IrpexlacteusBJFC24_007062-T1	Q9C2Y4_MAGGR	Magnaporthe grisea	Digitaria (Poaceae)	herb	Leaf spot	Leaf Spot	27.4	1.29e-115	395
IrpexlacteusBJFC24_010830-T1	Q9P304_CLAFU	Cladosporium fulvum	Lycopersicon esculentum (Solanaceae)	xyloid	Leaf mold of tomato	Leaf Mold	37.8	3.16e-130	394
IrpexlacteusBJFC24_011056-T1	Q5AJC8_CANAL	Candida albicans	Isolated from a wide variety of substrates including humans	animals	invasive candidal disease	invasive candidal disease	56.7	8.5e-136	393
IrpexlacteusBJFC24_011752-T1	Q5ANE1_CANAL	Candida albicans	Isolated from a wide variety of substrates including humans	animals	invasive candidal disease	invasive candidal disease	43.3	5.37e-130	393
IrpexlacteusBJFC24_000364-T1	Q59VF3_CANAL	Candida albicans	Isolated from a wide variety of substrates including humans	animals	invasive candidal disease	invasive candidal disease	41.9	2.31e-118	390
IrpexlacteusBJFC24_005045-T1	Q4PDC5_USTMA	Ustilago maydis	Euchlaena spp., Zea spp. (Poaceae)	herb	Smut. Corn smut	Smut	44.2	3.87e-131	390
IrpexlacteusBJFC24_007704-T1	Q59KY8_CANAL	Candida albicans	Isolated from a wide variety of substrates including humans	animals	invasive candidal disease	invasive candidal disease	56.2	2.28e-137	388
IrpexlacteusBJFC24_000924-T1	Q6XPX0_FUSOX	Fusarium oxysporum	Multiple genera in multiple families	plants	Blights, wilts, rots of various sorts	Blight	69.9	1.14e-135	387
IrpexlacteusBJFC24_004112-T1	1433_CANAL	Candida albicans	Isolated from a wide variety of substrates including humans	animals	invasive candidal disease	invasive candidal disease	86.3	1.55e-138	387
IrpexlacteusBJFC24_011174-T1	Q5AM49_CANAL	Candida albicans	Isolated from a wide variety of substrates including humans	animals	invasive candidal disease	invasive candidal disease	43.1	3.52e-112	387
IrpexlacteusBJFC24_000725-T1	PESC_CANAL	Candida albicans	Isolated from a wide variety of substrates including humans	animals	invasive candidal disease	invasive candidal disease	45	1.54e-127	385
IrpexlacteusBJFC24_008629-T1	Q5ABU7_CANAL	Candida albicans	Isolated from a wide variety of substrates including humans	animals	invasive candidal disease	invasive candidal disease	37.8	9.6e-129	385
IrpexlacteusBJFC24_011586-T1	STE20_CANAL	Candida albicans	Isolated from a wide variety of substrates including humans	animals	invasive candidal disease	invasive candidal disease	66.2	1.36e-119	385
IrpexlacteusBJFC24_004599-T1	Q59Z94_CANAL	Candida albicans	Isolated from a wide variety of substrates including humans	animals	invasive candidal disease	invasive candidal disease	50.6	2.8e-127	384
IrpexlacteusBJFC24_007643-T1	Q5AJC8_CANAL	Candida albicans	Isolated from a wide variety of substrates including humans	animals	invasive candidal disease	invasive candidal disease	54.1	2.8e-132	384
IrpexlacteusBJFC24_007428-T1	C1G3Y7_PARBD	Paracoccidioides brasiliensis	humans	vertebrata	Paracoccidioidomycosis	Paracoccidioidomycosis	63	6.57e-135	383
IrpexlacteusBJFC24_002081-T1	Q9UVG2_PHAND	Phaeosphaeria nodorum	Multiple genera of Poaceae and Blysmus compressus (Cyperaceae)	herb	Glume blotch of wheat and other grasses	Glume Blotch	52.9	3.15e-130	382
IrpexlacteusBJFC24_008390-T1	SED1_ARTOC	Arthroderma otae	humans, reptiles	vertebrata	dermatophytoses	Dermatophytoses	37.7	2.73e-125	381
IrpexlacteusBJFC24_004689-T1	HSP90_CANAL	Candida albicans	Isolated from a wide variety of substrates including humans	animals	invasive candidal disease	invasive candidal disease	36.5	4.11e-117	380
IrpexlacteusBJFC24_002368-T1	Q59KY8_CANAL	Candida albicans	Isolated from a wide variety of substrates including humans	animals	invasive candidal disease	invasive candidal disease	56.6	9.72e-134	379
IrpexlacteusBJFC24_002821-T1	A5HF03_MAGGR	Magnaporthe grisea	Digitaria (Poaceae)	herb	Leaf spot	Leaf Spot	45.8	1.76e-128	379
IrpexlacteusBJFC24_004407-T1	A6ZTD6_YEAS7	Saccharomyces cerevisiae	humans	vertebrata	occasional infection	Occasional Infection	61.7	3.98e-132	378
IrpexlacteusBJFC24_004522-T1	B9A5A2_CYBJA	Cyberlindnera jadinii	humans	vertebrata	Chronic urinary tract infection	Urinary Tract Infection	62.1	4.3e-130	378
IrpexlacteusBJFC24_010909-T1	MEP5_ARTBC	Arthroderma benhamiae	hedgehogs	vertebrata	ringworm,Kerion Celsi Disease	Kerion Celsi Disease	44	5.27e-122	377
IrpexlacteusBJFC24_000715-T1	C5GS89_AJEDR	Ajellomyces dermatitidis	humans	vertebrata	cutaneous Blastomyces dermatitidis infection	cutaneous Infection	56.9	9.64e-128	375
IrpexlacteusBJFC24_006063-T1	Q59LS4_CANAL	Candida albicans	Isolated from a wide variety of substrates including humans	animals	invasive candidal disease	invasive candidal disease	46.1	3.13e-128	375
IrpexlacteusBJFC24_008435-T1	Q5ANE1_CANAL	Candida albicans	Isolated from a wide variety of substrates including humans	animals	invasive candidal disease	invasive candidal disease	41.4	4.41e-123	375
IrpexlacteusBJFC24_010937-T1	Q4JEX9_TRIRU	Trichophyton rubrum	humans	vertebrata	infection	Infection	46.7	4.53e-127	375
IrpexlacteusBJFC24_000256-T1	Q4PDC7_USTMA	Ustilago maydis	Euchlaena spp., Zea spp. (Poaceae)	herb	Smut. Corn smut	Smut	42.8	3.02e-125	374
IrpexlacteusBJFC24_000650-T1	Q8TGD1_FUSOX	Fusarium oxysporum	Multiple genera in multiple families	plants	Blights, wilts, rots of various sorts	Blight	61.8	4.67e-132	374
IrpexlacteusBJFC24_002403-T1	Q6X269_USTMD	Ustilago maydis	Euchlaena spp., Zea spp. (Poaceae)	herb	Smut. Corn smut	Smut	70.7	3.48e-124	373
IrpexlacteusBJFC24_003178-T1	Q5A4H1_CANAL	Candida albicans	Isolated from a wide variety of substrates including humans	animals	invasive candidal disease	invasive candidal disease	43.5	1.4e-118	369
IrpexlacteusBJFC24_003212-T1	Q5AHG6_CANAL	Candida albicans	Isolated from a wide variety of substrates including humans	animals	invasive candidal disease	invasive candidal disease	47.9	3.85e-120	369
IrpexlacteusBJFC24_007468-T1	C4YIU6_CANAW	Candida albicans	Isolated from a wide variety of substrates including humans	animals	invasive candidal disease	invasive candidal disease	84.3	7.76e-133	369
IrpexlacteusBJFC24_010822-T1	Q5XTQ4_BOTFU	Botryotinia fuckeliana	Various plant families	plants	Grey mould. Parasite or saprophyte	Gray Mould	42	3.95e-122	368
IrpexlacteusBJFC24_003372-T1	Q59RG0_CANAL	Candida albicans	Isolated from a wide variety of substrates including humans	animals	invasive candidal disease	invasive candidal disease	44.8	1.36e-121	367
IrpexlacteusBJFC24_009793-T1	SED1_ARTOC	Arthroderma otae	humans, reptiles	vertebrata	dermatophytoses	Dermatophytoses	37.6	2.59e-111	367
IrpexlacteusBJFC24_011067-T1	Q59TT3_CANAL	Candida albicans	Isolated from a wide variety of substrates including humans	animals	invasive candidal disease	invasive candidal disease	34.7	4.69e-110	367
IrpexlacteusBJFC24_011088-T1	Q6XX21_CRYNV	Cryptococcus neoformans	humans	vertebrata	cryptococcosis	Cryptococcosis	44.1	1.44e-124	367
IrpexlacteusBJFC24_006214-T1	DPP5_ARTOC	Arthroderma otae	humans, reptiles	vertebrata	dermatophytoses	Dermatophytoses	33.7	3.61e-117	365
IrpexlacteusBJFC24_005031-T1	O59937_FUSOX	Fusarium oxysporum	Multiple genera in multiple families	plants	Blights, wilts, rots of various sorts	Blight	55.9	1.59e-125	363
IrpexlacteusBJFC24_006365-T1	Q5AHG6_CANAL	Candida albicans	Isolated from a wide variety of substrates including humans	animals	invasive candidal disease	invasive candidal disease	46.5	7.47e-118	363
IrpexlacteusBJFC24_010903-T1	Q9Y7A1_CRYNE	Cryptococcus neoformans	humans	vertebrata	cryptococcosis	Cryptococcosis	55	3.71e-123	363
IrpexlacteusBJFC24_011215-T1	SED3_ASPFU	Neosartorya fumigata	humans	vertebrata	infection	Infection	38.2	3.04e-119	362
IrpexlacteusBJFC24_010823-T1	Q5XTQ4_BOTFU	Botryotinia fuckeliana	Various plant families	plants	Grey mould. Parasite or saprophyte	Gray Mould	42.1	2.2e-119	361
IrpexlacteusBJFC24_011649-T1	Q59ZI9_CANAL	Candida albicans	Isolated from a wide variety of substrates including humans	animals	invasive candidal disease	invasive candidal disease	52.7	8.57e-126	360
IrpexlacteusBJFC24_006028-T1	Q96UI4_TRIMT	Tricholoma matsutake	plants	plants	rot	Rot	89.9	4.18e-120	359
IrpexlacteusBJFC24_008947-T1	CCR4_CANAL	Candida albicans	Isolated from a wide variety of substrates including humans	animals	invasive candidal disease	invasive candidal disease	39.3	1.02e-112	357
IrpexlacteusBJFC24_010465-T1	GPA2_USTMA	Ustilago maydis	Euchlaena spp., Zea spp. (Poaceae)	herb	Smut. Corn smut	Smut	50	1.82e-123	356
IrpexlacteusBJFC24_007576-T1	Q9P872_CANAL	Candida albicans	Isolated from a wide variety of substrates including humans	animals	invasive candidal disease	invasive candidal disease	32.7	3.23e-107	353
IrpexlacteusBJFC24_002690-T1	Q8J0E1_CLAPU	Claviceps purpurea	outcrossing species	plants	ergotism	Ergotism	52.1	2.29e-116	352
IrpexlacteusBJFC24_003196-T1	O59928_HYPVI	Hypocrea virens	humans	vertebrata	infection	Infection	45.5	2.34e-118	352
IrpexlacteusBJFC24_002168-T1	C4YPY8_CANAW	Candida albicans	Isolated from a wide variety of substrates including humans	animals	invasive candidal disease	invasive candidal disease	52	4.25e-121	351
IrpexlacteusBJFC24_004498-T1	A6ZX34_YEAS7	Saccharomyces cerevisiae	humans	vertebrata	occasional infection	Occasional Infection	42.7	1.78e-111	351
IrpexlacteusBJFC24_005959-T1	Q5XTQ4_BOTFU	Botryotinia fuckeliana	Various plant families	plants	Grey mould. Parasite or saprophyte	Gray Mould	40.2	5.43e-116	351
IrpexlacteusBJFC24_010988-T1	A4R1F0_MAGO7	Magnaporthe oryzae	Poaceae, especially important on Oryzae	herb	Rice blast	Rice Blast	45.4	2.02e-117	350
IrpexlacteusBJFC24_002712-T1	Q5AG71_CANAL	Candida albicans	Isolated from a wide variety of substrates including humans	animals	invasive candidal disease	invasive candidal disease	50.5	4.53e-105	349
IrpexlacteusBJFC24_000547-T1	C5GV17_AJEDR	Ajellomyces dermatitidis	humans	vertebrata	cutaneous Blastomyces dermatitidis infection	cutaneous Infection	64.2	1.3e-121	347
IrpexlacteusBJFC24_005234-T1	STE20_CANAL	Candida albicans	Isolated from a wide variety of substrates including humans	animals	invasive candidal disease	invasive candidal disease	59.1	1.12e-104	346
IrpexlacteusBJFC24_008605-T1	O59928_HYPVI	Hypocrea virens	humans	vertebrata	infection	Infection	43.7	6.55e-117	346
IrpexlacteusBJFC24_007634-T1	Q2PBY8_CLAPU	Claviceps purpurea	outcrossing species	plants	ergotism	Ergotism	85.9	4.6e-124	345
IrpexlacteusBJFC24_010824-T1	Q5XTQ4_BOTFU	Botryotinia fuckeliana	Various plant families	plants	Grey mould. Parasite or saprophyte	Gray Mould	41.3	2.9e-113	345
IrpexlacteusBJFC24_002290-T1	Q59RG0_CANAL	Candida albicans	Isolated from a wide variety of substrates including humans	animals	invasive candidal disease	invasive candidal disease	43.8	1.87e-112	344
IrpexlacteusBJFC24_004798-T1	Q4WCL5_ASPFU	Neosartorya fumigata	humans	vertebrata	infection	Infection	51.3	1.21e-117	344
IrpexlacteusBJFC24_002875-T1	Q874K8_CRYNV	Cryptococcus neoformans	humans	vertebrata	cryptococcosis	Cryptococcosis	37.7	8.01e-108	342
IrpexlacteusBJFC24_008169-T1	SED3_ASPFU	Neosartorya fumigata	humans	vertebrata	infection	Infection	37.2	1.37e-110	339
IrpexlacteusBJFC24_002746-T1	Q5KB00_CRYNJ	Cryptococcus neoformans	humans	vertebrata	cryptococcosis	Cryptococcosis	31.1	1.76e-96	338
IrpexlacteusBJFC24_011368-T1	ARGJ_AJECN	Ajellomyces capsulata	humans	vertebrata	Darling's disease	Darling's Disease	50.8	4.79e-113	338
IrpexlacteusBJFC24_000611-T1	Q5AEK8_CANAL	Candida albicans	Isolated from a wide variety of substrates including humans	animals	invasive candidal disease	invasive candidal disease	35.4	2.79e-110	337
IrpexlacteusBJFC24_010817-T1	Q5XTQ4_BOTFU	Botryotinia fuckeliana	Various plant families	plants	Grey mould. Parasite or saprophyte	Gray Mould	39.4	1.12e-107	332
IrpexlacteusBJFC24_001063-T1	Q58FH5_CRYNV	Cryptococcus neoformans	humans	vertebrata	cryptococcosis	Cryptococcosis	45.8	2.02e-110	331
IrpexlacteusBJFC24_001710-T1	Q5XTQ4_BOTFU	Botryotinia fuckeliana	Various plant families	plants	Grey mould. Parasite or saprophyte	Gray Mould	39.9	4.46e-107	331
IrpexlacteusBJFC24_001711-T1	Q5XTQ4_BOTFU	Botryotinia fuckeliana	Various plant families	plants	Grey mould. Parasite or saprophyte	Gray Mould	38.9	6.85e-108	331
IrpexlacteusBJFC24_001712-T1	Q5XTQ4_BOTFU	Botryotinia fuckeliana	Various plant families	plants	Grey mould. Parasite or saprophyte	Gray Mould	40.2	2.54e-107	330
IrpexlacteusBJFC24_006035-T1	C0SJH4_PARBP	Paracoccidioides brasiliensis	humans	vertebrata	Paracoccidioidomycosis	Paracoccidioidomycosis	58.6	1.15e-114	330
IrpexlacteusBJFC24_008983-T1	Q59KY8_CANAL	Candida albicans	Isolated from a wide variety of substrates including humans	animals	invasive candidal disease	invasive candidal disease	52.7	1.34e-114	330
IrpexlacteusBJFC24_005136-T1	Q5A415_CANAL	Candida albicans	Isolated from a wide variety of substrates including humans	animals	invasive candidal disease	invasive candidal disease	47.8	2.3e-112	329
IrpexlacteusBJFC24_002360-T1	F2QYD1_PICP7	Pichia pastoris	humans	vertebrata	occasional infection	Occasional Infection	36.1	2.43e-102	328
IrpexlacteusBJFC24_006705-T1	Q4PDC7_USTMA	Ustilago maydis	Euchlaena spp., Zea spp. (Poaceae)	herb	Smut. Corn smut	Smut	38.7	1.73e-107	328
IrpexlacteusBJFC24_002642-T1	Q5XTQ4_BOTFU	Botryotinia fuckeliana	Various plant families	plants	Grey mould. Parasite or saprophyte	Gray Mould	40.1	1.96e-106	326
IrpexlacteusBJFC24_010973-T1	Q5AM49_CANAL	Candida albicans	Isolated from a wide variety of substrates including humans	animals	invasive candidal disease	invasive candidal disease	33.7	3.66e-95	326
IrpexlacteusBJFC24_002641-T1	Q5XTQ4_BOTFU	Botryotinia fuckeliana	Various plant families	plants	Grey mould. Parasite or saprophyte	Gray Mould	39.3	1.87e-105	325
IrpexlacteusBJFC24_001891-T1	Q5AG71_CANAL	Candida albicans	Isolated from a wide variety of substrates including humans	animals	invasive candidal disease	invasive candidal disease	49.6	1.85e-94	324
IrpexlacteusBJFC24_002728-T1	Q5XTQ4_BOTFU	Botryotinia fuckeliana	Various plant families	plants	Grey mould. Parasite or saprophyte	Gray Mould	39.9	3.99e-105	323
IrpexlacteusBJFC24_000490-T1	A4RDS9_MAGO7	Magnaporthe oryzae	Poaceae, especially important on Oryzae	herb	Rice blast	Rice Blast	51.3	3.81e-91	322
IrpexlacteusBJFC24_008175-T1	SED3_ASPFU	Neosartorya fumigata	humans	vertebrata	infection	Infection	37.5	8.98e-104	322
IrpexlacteusBJFC24_007715-T1	A6R9F0_AJECN	Ajellomyces capsulata	humans	vertebrata	Darling's disease	Darling's Disease	81.4	4.06e-114	320
IrpexlacteusBJFC24_009310-T1	MEP3_ARTBC	Arthroderma benhamiae	hedgehogs	vertebrata	ringworm,Kerion Celsi Disease	Kerion Celsi Disease	39.3	3.03e-102	320
IrpexlacteusBJFC24_007350-T1	C6KEF4_MYCGR	Mycosphaerella graminicola	Triticum and possibly a few other grasses	herb	Leaf spot or speckled leaf blotch of wheat	Leaf Spot	61.2	4.87e-94	319
IrpexlacteusBJFC24_000646-T1	Q2KG56_MAGO7	Magnaporthe oryzae	Poaceae, especially important on Oryzae	herb	Rice blast	Rice Blast	78.4	3.94e-113	317
IrpexlacteusBJFC24_003523-T1	Q5AM49_CANAL	Candida albicans	Isolated from a wide variety of substrates including humans	animals	invasive candidal disease	invasive candidal disease	30.6	9.95e-89	317
IrpexlacteusBJFC24_008394-T1	MEP1_ASPFN	Aspergillus flavus	Multiple genera in multiple families	plants	Secondary pathogen of some plants. Rots of fruit and food where it produces highly carcinogenic chemicals	Rot	38.6	3.44e-101	317
IrpexlacteusBJFC24_002525-T1	Q4PDC7_USTMA	Ustilago maydis	Euchlaena spp., Zea spp. (Poaceae)	herb	Smut. Corn smut	Smut	38.4	1.29e-102	316
IrpexlacteusBJFC24_002640-T1	Q5XTQ4_BOTFU	Botryotinia fuckeliana	Various plant families	plants	Grey mould. Parasite or saprophyte	Gray Mould	38.5	5.58e-102	315
IrpexlacteusBJFC24_005374-T1	Q875L7_MAGGR	Magnaporthe grisea	Digitaria (Poaceae)	herb	Leaf spot	Leaf Spot	42.1	3.78e-98	315
IrpexlacteusBJFC24_006707-T1	Q4PDC7_USTMA	Ustilago maydis	Euchlaena spp., Zea spp. (Poaceae)	herb	Smut. Corn smut	Smut	39.6	2.89e-102	315
IrpexlacteusBJFC24_008434-T1	Q5ABU7_CANAL	Candida albicans	Isolated from a wide variety of substrates including humans	animals	invasive candidal disease	invasive candidal disease	43.9	9.06e-102	314
IrpexlacteusBJFC24_002713-T1	DNLI4_CANAL	Candida albicans	Isolated from a wide variety of substrates including humans	animals	invasive candidal disease	invasive candidal disease	29.7	6.46e-93	313
IrpexlacteusBJFC24_005960-T1	Q5EMY3_MAGGR	Magnaporthe grisea	Digitaria (Poaceae)	herb	Leaf spot	Leaf Spot	56.9	7.39e-105	311
IrpexlacteusBJFC24_000594-T1	Q5A5C1_CANAL	Candida albicans	Isolated from a wide variety of substrates including humans	animals	invasive candidal disease	invasive candidal disease	49	3.58e-105	309
IrpexlacteusBJFC24_004700-T1	Q5AL09_CANAL	Candida albicans	Isolated from a wide variety of substrates including humans	animals	invasive candidal disease	invasive candidal disease	32	1.53e-87	307
IrpexlacteusBJFC24_001050-T1	Q5AM49_CANAL	Candida albicans	Isolated from a wide variety of substrates including humans	animals	invasive candidal disease	invasive candidal disease	37.9	2.38e-84	304
IrpexlacteusBJFC24_007816-T1	Q5QEY0_CRYNV	Cryptococcus neoformans	humans	vertebrata	cryptococcosis	Cryptococcosis	44.2	8.18e-99	304
IrpexlacteusBJFC24_010516-T1	A6ZLA2_YEAS7	Saccharomyces cerevisiae	humans	vertebrata	occasional infection	Occasional Infection	52.9	1.56e-103	304
IrpexlacteusBJFC24_007544-T1	F2QWJ6_PICP7	Pichia pastoris	humans	vertebrata	occasional infection	Occasional Infection	40.6	3.36e-94	303
IrpexlacteusBJFC24_000812-T1	Q5AM49_CANAL	Candida albicans	Isolated from a wide variety of substrates including humans	animals	invasive candidal disease	invasive candidal disease	28.2	5.79e-84	301
IrpexlacteusBJFC24_007278-T1	Q59RG1_CANAL	Candida albicans	Isolated from a wide variety of substrates including humans	animals	invasive candidal disease	invasive candidal disease	37.1	9.94e-97	301
IrpexlacteusBJFC24_004399-T1	Q4PDC7_USTMA	Ustilago maydis	Euchlaena spp., Zea spp. (Poaceae)	herb	Smut. Corn smut	Smut	38.3	1.57e-96	300
IrpexlacteusBJFC24_010492-T1	Q00LS5_PHAND	Phaeosphaeria nodorum	Multiple genera of Poaceae and Blysmus compressus (Cyperaceae)	herb	Glume blotch of wheat and other grasses	Glume Blotch	53.9	2.38e-97	299
IrpexlacteusBJFC24_011797-T1	Q59VF3_CANAL	Candida albicans	Isolated from a wide variety of substrates including humans	animals	invasive candidal disease	invasive candidal disease	38.8	5.28e-88	299
IrpexlacteusBJFC24_005861-T1	Q2H9J2_CHAGB	Chaetomium globosum	Multiple genera in multiple families	plants	Saprobe	Rot	32.1	2.81e-88	296
IrpexlacteusBJFC24_001713-T1	Q5XTQ4_BOTFU	Botryotinia fuckeliana	Various plant families	plants	Grey mould. Parasite or saprophyte	Gray Mould	36.7	9.34e-94	295
IrpexlacteusBJFC24_005708-T1	Q75ZG3_ALTAL	Alternaria alternata	Plant	plants	Leaf spot, rots	Leaf Spot	46.5	5.81e-99	294
IrpexlacteusBJFC24_011630-T1	Q9C1F9_COCCA	Cochliobolus carbonum	Corn, Zea mays, sometimes on Sorghum (Poaceae) and various other plant families	plants	Northern corn leaf spot, ear and kernel rot	Leaf Spot	41.3	1.82e-95	293
IrpexlacteusBJFC24_008456-T1	Q75ZG3_ALTAL	Alternaria alternata	Plant	plants	Leaf spot, rots	Leaf Spot	45.2	1.52e-97	292
IrpexlacteusBJFC24_009435-T1	Q59M50_CANAL	Candida albicans	Isolated from a wide variety of substrates including humans	animals	invasive candidal disease	invasive candidal disease	39	6.73e-94	292
IrpexlacteusBJFC24_010320-T1	Q96VL3_COLLN	Colletotrichum lindemuthianum	Multiple genera of Fabaceae. Rare reports on other taxa	herb	Leaf, stem and pod anthracnose	Leaf Spot	81	6.26e-103	292
IrpexlacteusBJFC24_004737-T1	Q9HFV9_CRYNE	Cryptococcus neoformans	humans	vertebrata	cryptococcosis	Cryptococcosis	38.8	3.1e-93	291
IrpexlacteusBJFC24_007068-T1	DHH1_CRYNV	Cryptococcus neoformans	humans	vertebrata	cryptococcosis	Cryptococcosis	42.9	3.8e-94	291
IrpexlacteusBJFC24_010179-T1	BUR1_CANAL	Candida albicans	Isolated from a wide variety of substrates including humans	animals	invasive candidal disease	invasive candidal disease	47.4	2.38e-87	291
IrpexlacteusBJFC24_010568-T1	Q5ANE1_CANAL	Candida albicans	Isolated from a wide variety of substrates including humans	animals	invasive candidal disease	invasive candidal disease	36.1	1.45e-90	291
IrpexlacteusBJFC24_011525-T1	Q4P8E7_USTMA	Ustilago maydis	Euchlaena spp., Zea spp. (Poaceae)	herb	Smut. Corn smut	Smut	30.8	6.63e-90	291
IrpexlacteusBJFC24_000165-T1	GEL3_ASPFU	Neosartorya fumigata	humans	vertebrata	infection	Infection	39.3	1.89e-92	290
IrpexlacteusBJFC24_001708-T1	Q5XTQ4_BOTFU	Botryotinia fuckeliana	Various plant families	plants	Grey mould. Parasite or saprophyte	Gray Mould	38.3	5.21e-92	290
IrpexlacteusBJFC24_005710-T1	Q75ZG3_ALTAL	Alternaria alternata	Plant	plants	Leaf spot, rots	Leaf Spot	47	3.15e-97	290
IrpexlacteusBJFC24_006709-T1	Q4PDC7_USTMA	Ustilago maydis	Euchlaena spp., Zea spp. (Poaceae)	herb	Smut. Corn smut	Smut	35.7	1.21e-92	290
IrpexlacteusBJFC24_007415-T1	Q9P872_CANAL	Candida albicans	Isolated from a wide variety of substrates including humans	animals	invasive candidal disease	invasive candidal disease	30.8	1.32e-83	289
IrpexlacteusBJFC24_008715-T1	Q59WU2_CANAL	Candida albicans	Isolated from a wide variety of substrates including humans	animals	invasive candidal disease	invasive candidal disease	39.3	8.86e-94	289
IrpexlacteusBJFC24_010234-T1	F2QP90_PICP7	Pichia pastoris	humans	vertebrata	occasional infection	Occasional Infection	49.8	7.25e-97	289
IrpexlacteusBJFC24_010566-T1	Q5ANE1_CANAL	Candida albicans	Isolated from a wide variety of substrates including humans	animals	invasive candidal disease	invasive candidal disease	37.9	1.5e-90	288
IrpexlacteusBJFC24_001474-T1	Q9P872_CANAL	Candida albicans	Isolated from a wide variety of substrates including humans	animals	invasive candidal disease	invasive candidal disease	27.8	5.14e-82	287
IrpexlacteusBJFC24_005711-T1	Q75ZG3_ALTAL	Alternaria alternata	Plant	plants	Leaf spot, rots	Leaf Spot	47	2.45e-96	287
IrpexlacteusBJFC24_007304-T1	Q96UM1_ASPFM	Neosartorya fumigata	humans	vertebrata	infection	Infection	37	4.32e-94	286
IrpexlacteusBJFC24_002658-T1	Q96X32_USTMD	Ustilago maydis	Euchlaena spp., Zea spp. (Poaceae)	herb	Smut. Corn smut	Smut	32.1	4.05e-86	285
IrpexlacteusBJFC24_003937-T1	Q4P8E8_USTMA	Ustilago maydis	Euchlaena spp., Zea spp. (Poaceae)	herb	Smut. Corn smut	Smut	33.2	1.62e-88	285
IrpexlacteusBJFC24_006597-T1	Q4PDC7_USTMA	Ustilago maydis	Euchlaena spp., Zea spp. (Poaceae)	herb	Smut. Corn smut	Smut	35.6	9.78e-91	285
IrpexlacteusBJFC24_006993-T1	Q7Z868_USTMD	Ustilago maydis	Euchlaena spp., Zea spp. (Poaceae)	herb	Smut. Corn smut	Smut	33.6	2.57e-83	285
IrpexlacteusBJFC24_007320-T1	Q75ZG3_ALTAL	Alternaria alternata	Plant	plants	Leaf spot, rots	Leaf Spot	44.6	1.34e-95	285
IrpexlacteusBJFC24_005151-T1	Q6TDT0_CRYGA	Cryptococcus gattii	humans	vertebrata	pulmonary cryptococcosis, basal meningitis, and cerebral cryptococcomas	Cryptococcosis	72.1	4.67e-99	284
IrpexlacteusBJFC24_000515-T1	Q5A415_CANAL	Candida albicans	Isolated from a wide variety of substrates including humans	animals	invasive candidal disease	invasive candidal disease	41.1	6.28e-94	282
IrpexlacteusBJFC24_007046-T1	F2QX91_PICP7	Pichia pastoris	humans	vertebrata	occasional infection	Occasional Infection	57.5	5.13e-96	282
IrpexlacteusBJFC24_004602-T1	Q9C1F9_COCCA	Cochliobolus carbonum	Corn, Zea mays, sometimes on Sorghum (Poaceae) and various other plant families	plants	Northern corn leaf spot, ear and kernel rot	Leaf Spot	40.8	1.66e-89	280
IrpexlacteusBJFC24_008503-T1	C5GHY1_AJEDR	Ajellomyces dermatitidis	humans	vertebrata	cutaneous Blastomyces dermatitidis infection	cutaneous Infection	39.1	1.68e-90	280
IrpexlacteusBJFC24_008735-T1	Q5AM49_CANAL	Candida albicans	Isolated from a wide variety of substrates including humans	animals	invasive candidal disease	invasive candidal disease	33	2.15e-78	280
IrpexlacteusBJFC24_009346-T1	SPCA_ARTOC	Arthroderma otae	humans, reptiles	vertebrata	dermatophytoses	Dermatophytoses	35.6	2.7e-88	280
IrpexlacteusBJFC24_000460-T1	Q59RG1_CANAL	Candida albicans	Isolated from a wide variety of substrates including humans	animals	invasive candidal disease	invasive candidal disease	35.2	5.63e-88	279
IrpexlacteusBJFC24_001707-T1	Q5XTQ4_BOTFU	Botryotinia fuckeliana	Various plant families	plants	Grey mould. Parasite or saprophyte	Gray Mould	35.4	8.32e-88	278
IrpexlacteusBJFC24_005569-T1	A4ULI9_MYCGR	Mycosphaerella graminicola	Triticum and possibly a few other grasses	herb	Leaf spot or speckled leaf blotch of wheat	Leaf Spot	35.7	1.53e-89	278
IrpexlacteusBJFC24_006708-T1	Q4PDC7_USTMA	Ustilago maydis	Euchlaena spp., Zea spp. (Poaceae)	herb	Smut. Corn smut	Smut	35.4	1.13e-87	277
IrpexlacteusBJFC24_009951-T1	P78585_BOTFU	Botryotinia fuckeliana	Various plant families	plants	Grey mould. Parasite or saprophyte	Gray Mould	28.4	8.92e-79	277
IrpexlacteusBJFC24_003091-T1	B0BER8_BOTFU	Botryotinia fuckeliana	Various plant families	plants	Grey mould. Parasite or saprophyte	Gray Mould	36.3	8.08e-87	276
IrpexlacteusBJFC24_004529-T1	DHH1_CRYNV	Cryptococcus neoformans	humans	vertebrata	cryptococcosis	Cryptococcosis	41	2.29e-88	276
IrpexlacteusBJFC24_008976-T1	Q59WH0_CANAL	Candida albicans	Isolated from a wide variety of substrates including humans	animals	invasive candidal disease	invasive candidal disease	33.7	1.38e-87	276
IrpexlacteusBJFC24_001578-T1	O59937_FUSOX	Fusarium oxysporum	Multiple genera in multiple families	plants	Blights, wilts, rots of various sorts	Blight	43.3	3.94e-90	275
IrpexlacteusBJFC24_004228-T1	Q59ZX2_CANAL	Candida albicans	Isolated from a wide variety of substrates including humans	animals	invasive candidal disease	invasive candidal disease	44.4	2.83e-90	274
IrpexlacteusBJFC24_003376-T1	Q6RKH3_GIBZA	Gibberella zeae	Principal hosts: Poaceae, including Zea mays (corn), Triticum aestivum (wheat), and Oryza sativa (rice). Additional hosts: various plant families	herb	Seedling blight, pre- and post-emergence blight, root and foot rot, brown rot, culm decay, head or kernel blight (scab or ear scab) of cereals. Leaf	Seedling Blight	39.3	5.62e-82	273
IrpexlacteusBJFC24_005707-T1	Q75ZG3_ALTAL	Alternaria alternata	Plant	plants	Leaf spot, rots	Leaf Spot	43	6.48e-91	273
IrpexlacteusBJFC24_007841-T1	Q5AM49_CANAL	Candida albicans	Isolated from a wide variety of substrates including humans	animals	invasive candidal disease	invasive candidal disease	34.5	1.39e-74	272
IrpexlacteusBJFC24_008538-T1	Q96UI4_TRIMT	Tricholoma matsutake	plants	plants	rot	Rot	63.7	3.54e-86	272
IrpexlacteusBJFC24_002339-T1	Q96VZ3_FUSOX	Fusarium oxysporum	Multiple genera in multiple families	plants	Blights, wilts, rots of various sorts	Blight	40.7	6.71e-88	271
IrpexlacteusBJFC24_004055-T1	Q9C1F9_COCCA	Cochliobolus carbonum	Corn, Zea mays, sometimes on Sorghum (Poaceae) and various other plant families	plants	Northern corn leaf spot, ear and kernel rot	Leaf Spot	39.5	2.5e-86	271
IrpexlacteusBJFC24_004696-T1	PYRF_CANAL	Candida albicans	Isolated from a wide variety of substrates including humans	animals	invasive candidal disease	invasive candidal disease	52.4	6.87e-92	270
IrpexlacteusBJFC24_011332-T1	Q0QWD8_LEPMC	Leptosphaeria maculans	Brassica spp. and other Brassicaceae	herb	Black leg, canker, dry rot, leaf spot	Canker	44.4	6.57e-89	270
IrpexlacteusBJFC24_005362-T1	Q4P8E8_USTMA	Ustilago maydis	Euchlaena spp., Zea spp. (Poaceae)	herb	Smut. Corn smut	Smut	32.2	4.33e-82	269
IrpexlacteusBJFC24_008997-T1	A6QVF8_AJECN	Ajellomyces capsulata	humans	vertebrata	Darling's disease	Darling's Disease	58	1.78e-87	269
IrpexlacteusBJFC24_003974-T1	Q4P8E8_USTMA	Ustilago maydis	Euchlaena spp., Zea spp. (Poaceae)	herb	Smut. Corn smut	Smut	30.9	8.49e-82	268
IrpexlacteusBJFC24_006432-T1	P87198_USTMD	Ustilago maydis	Euchlaena spp., Zea spp. (Poaceae)	herb	Smut. Corn smut	Smut	43.7	1.59e-76	268
IrpexlacteusBJFC24_000316-T1	Q96VB5_ALTAL	Alternaria alternata	Plant	plants	Leaf spot, rots	Leaf Spot	35.3	5.4e-83	267
IrpexlacteusBJFC24_002509-T1	A6R119_AJECN	Ajellomyces capsulata	humans	vertebrata	Darling's disease	Darling's Disease	40	4.76e-84	266
IrpexlacteusBJFC24_008106-T1	A6R9F0_AJECN	Ajellomyces capsulata	humans	vertebrata	Darling's disease	Darling's Disease	75.6	4.77e-93	266
IrpexlacteusBJFC24_004810-T1	Q59RG0_CANAL	Candida albicans	Isolated from a wide variety of substrates including humans	animals	invasive candidal disease	invasive candidal disease	36.9	5.66e-83	265
IrpexlacteusBJFC24_006685-T1	Q75ZG3_ALTAL	Alternaria alternata	Plant	plants	Leaf spot, rots	Leaf Spot	44.4	9.14e-88	265
IrpexlacteusBJFC24_000315-T1	Q96VB5_ALTAL	Alternaria alternata	Plant	plants	Leaf spot, rots	Leaf Spot	36.1	1.17e-81	264
IrpexlacteusBJFC24_009758-T1	Q6X269_USTMD	Ustilago maydis	Euchlaena spp., Zea spp. (Poaceae)	herb	Smut. Corn smut	Smut	48.9	2.38e-81	264
IrpexlacteusBJFC24_002798-T1	Q0PND8_MAGGR	Magnaporthe grisea	Digitaria (Poaceae)	herb	Leaf spot	Leaf Spot	37.4	5.53e-75	263
IrpexlacteusBJFC24_003167-T1	A4R2V5_MAGO7	Magnaporthe oryzae	Poaceae, especially important on Oryzae	herb	Rice blast	Rice Blast	61.2	2.62e-91	263
IrpexlacteusBJFC24_003696-T1	Q4P8E8_USTMA	Ustilago maydis	Euchlaena spp., Zea spp. (Poaceae)	herb	Smut. Corn smut	Smut	32.8	6.83e-80	263
IrpexlacteusBJFC24_010569-T1	A3LUV9_PICST	Scheffersomyces stipitis	humans	vertebrata	occasional infection	Occasional Infection	43.1	9.93e-87	263
IrpexlacteusBJFC24_002051-T1	Q9UVU4_CANAL	Candida albicans	Isolated from a wide variety of substrates including humans	animals	invasive candidal disease	invasive candidal disease	77.4	1.36e-89	262
IrpexlacteusBJFC24_011110-T1	Q6TDT0_CRYGA	Cryptococcus gattii	humans	vertebrata	pulmonary cryptococcosis, basal meningitis, and cerebral cryptococcomas	Cryptococcosis	66	8.59e-91	262
IrpexlacteusBJFC24_000733-T1	Q4U320_USTMD	Ustilago maydis	Euchlaena spp., Zea spp. (Poaceae)	herb	Smut. Corn smut	Smut	52.3	5.45e-83	261
IrpexlacteusBJFC24_003301-T1	Q96VZ3_FUSOX	Fusarium oxysporum	Multiple genera in multiple families	plants	Blights, wilts, rots of various sorts	Blight	42	2.19e-84	261
IrpexlacteusBJFC24_004962-T1	Q8J286_COLLN	Colletotrichum lindemuthianum	Multiple genera of Fabaceae. Rare reports on other taxa	herb	Leaf, stem and pod anthracnose	Leaf Spot	27.9	2.1e-73	261
IrpexlacteusBJFC24_002079-T1	A3KLI8_CLAPU	Claviceps purpurea	outcrossing species	plants	ergotism	Ergotism	29.3	9.9e-79	259
IrpexlacteusBJFC24_005314-T1	Q4P8E8_USTMA	Ustilago maydis	Euchlaena spp., Zea spp. (Poaceae)	herb	Smut. Corn smut	Smut	30.7	2.15e-78	259
IrpexlacteusBJFC24_009978-T1	MEP9_COCP7	Coccidioides posadasii	humans	vertebrata	coccidiomycosis	Coccidiomycosis	38.4	5.21e-80	259
IrpexlacteusBJFC24_010404-T1	O59918_USTMD	Ustilago maydis	Euchlaena spp., Zea spp. (Poaceae)	herb	Smut. Corn smut	Smut	38.8	7.17e-80	259
IrpexlacteusBJFC24_008458-T1	Q4P8E8_USTMA	Ustilago maydis	Euchlaena spp., Zea spp. (Poaceae)	herb	Smut. Corn smut	Smut	31.9	3.9e-78	258
IrpexlacteusBJFC24_002393-T1	Q59VG6_CANAL	Candida albicans	Isolated from a wide variety of substrates including humans	animals	invasive candidal disease	invasive candidal disease	43	8.22e-84	256
IrpexlacteusBJFC24_002624-T1	Q9P872_CANAL	Candida albicans	Isolated from a wide variety of substrates including humans	animals	invasive candidal disease	invasive candidal disease	31.5	5.36e-73	256
IrpexlacteusBJFC24_009008-T1	Q59QH2_CANAL	Candida albicans	Isolated from a wide variety of substrates including humans	animals	invasive candidal disease	invasive candidal disease	45.2	1.43e-84	256
IrpexlacteusBJFC24_001059-T1	Q0QWD8_LEPMC	Leptosphaeria maculans	Brassica spp. and other Brassicaceae	herb	Black leg, canker, dry rot, leaf spot	Canker	41.1	8.24e-83	255
IrpexlacteusBJFC24_006743-T1	Q5AM49_CANAL	Candida albicans	Isolated from a wide variety of substrates including humans	animals	invasive candidal disease	invasive candidal disease	34.8	9.29e-71	254
IrpexlacteusBJFC24_010571-T1	Q4P8E8_USTMA	Ustilago maydis	Euchlaena spp., Zea spp. (Poaceae)	herb	Smut. Corn smut	Smut	31.2	1.78e-76	254
IrpexlacteusBJFC24_000600-T1	A6ZYW4_YEAS7	Saccharomyces cerevisiae	humans	vertebrata	occasional infection	Occasional Infection	40.4	4.1e-76	253
IrpexlacteusBJFC24_001576-T1	O59937_FUSOX	Fusarium oxysporum	Multiple genera in multiple families	plants	Blights, wilts, rots of various sorts	Blight	42.3	1.05e-81	253
IrpexlacteusBJFC24_006266-T1	O93841_9PEZI	Glomerella cingulata	Multiple genera in multiple families	plants	Anthracnose of stems and leaves, dieback, root rot, leaf spot, blossom rot, fruit rot (dieback and ripe rot), seedling blight.' (Mordue 1971)	Anthracnose	32.6	1.71e-71	253
IrpexlacteusBJFC24_009584-T1	Q4P8E8_USTMA	Ustilago maydis	Euchlaena spp., Zea spp. (Poaceae)	herb	Smut. Corn smut	Smut	31.9	5.94e-76	253
IrpexlacteusBJFC24_000778-T1	Q0QWD8_LEPMC	Leptosphaeria maculans	Brassica spp. and other Brassicaceae	herb	Black leg, canker, dry rot, leaf spot	Canker	43.9	7.05e-82	252
IrpexlacteusBJFC24_010623-T1	Q4P8E8_USTMA	Ustilago maydis	Euchlaena spp., Zea spp. (Poaceae)	herb	Smut. Corn smut	Smut	33.3	1.25e-75	252
IrpexlacteusBJFC24_000295-T1	Q5ANE1_CANAL	Candida albicans	Isolated from a wide variety of substrates including humans	animals	invasive candidal disease	invasive candidal disease	36.1	1.56e-76	251
IrpexlacteusBJFC24_004373-T1	CANB_CRYNB	Cryptococcus neoformans	humans	vertebrata	cryptococcosis	Cryptococcosis	84.8	8.97e-88	251
IrpexlacteusBJFC24_007467-T1	Q9P8L8_BOTFU	Botryotinia fuckeliana	Various plant families	plants	Grey mould. Parasite or saprophyte	Gray Mould	35	2.5e-76	251
IrpexlacteusBJFC24_000187-T1	Q3HWT3_9BASI	Sporobolomyces sasicola	humans	vertebrata	occasional infection	Occasional Infection	63.2	4.43e-79	250
IrpexlacteusBJFC24_005692-T1	Q96UQ9_MAGGR	Magnaporthe grisea	Digitaria (Poaceae)	herb	Leaf spot	Leaf Spot	63.3	6.63e-72	250
IrpexlacteusBJFC24_007858-T1	Q99324_SEPLY	Septoria lycopersici	Primarily tomato, Lycopersicon esculentum, also Solanum spp. and other Solanaceae	herb	Leaf spot	Leaf Spot	28.9	2.82e-72	250
IrpexlacteusBJFC24_010108-T1	Q9P8W9_CRYNE	Cryptococcus neoformans	humans	vertebrata	cryptococcosis	Cryptococcosis	75.9	9.56e-88	250
IrpexlacteusBJFC24_008585-T1	PLB1_CANAL	Candida albicans	Isolated from a wide variety of substrates including humans	animals	invasive candidal disease	invasive candidal disease	30.9	7.26e-74	249
IrpexlacteusBJFC24_007819-T1	Q59WE5_CANAL	Candida albicans	Isolated from a wide variety of substrates including humans	animals	invasive candidal disease	invasive candidal disease	45.1	8.79e-82	248
IrpexlacteusBJFC24_008036-T1	PLB1_CANAL	Candida albicans	Isolated from a wide variety of substrates including humans	animals	invasive candidal disease	invasive candidal disease	30	8.22e-75	248
IrpexlacteusBJFC24_010599-T1	Q7Z9J6_CRYNV	Cryptococcus neoformans	humans	vertebrata	cryptococcosis	Cryptococcosis	61.4	3.33e-85	247
IrpexlacteusBJFC24_005709-T1	Q7Z8E8_CANDU	Candida dubliniensis	humans	vertebrata	leptomeningeal disease,occasional invasive candidal disease	Leptomeningeal Disease	45.5	4.88e-81	246
IrpexlacteusBJFC24_010208-T1	Q7Z868_USTMD	Ustilago maydis	Euchlaena spp., Zea spp. (Poaceae)	herb	Smut. Corn smut	Smut	30.3	1.85e-72	246
IrpexlacteusBJFC24_002320-T1	Q59KY8_CANAL	Candida albicans	Isolated from a wide variety of substrates including humans	animals	invasive candidal disease	invasive candidal disease	43.8	9.23e-81	245
IrpexlacteusBJFC24_004609-T1	Q4WWN9_ASPFU	Neosartorya fumigata	humans	vertebrata	infection	Infection	54.7	1.38e-81	245
IrpexlacteusBJFC24_011367-T1	Q59VF3_CANAL	Candida albicans	Isolated from a wide variety of substrates including humans	animals	invasive candidal disease	invasive candidal disease	32.9	5.57e-66	245
IrpexlacteusBJFC24_003241-T1	Q4PDC7_USTMA	Ustilago maydis	Euchlaena spp., Zea spp. (Poaceae)	herb	Smut. Corn smut	Smut	33.6	6.27e-75	244
IrpexlacteusBJFC24_010589-T1	Q9P8W9_CRYNE	Cryptococcus neoformans	humans	vertebrata	cryptococcosis	Cryptococcosis	71.9	1.25e-84	244
IrpexlacteusBJFC24_002669-T1	A6ZLA2_YEAS7	Saccharomyces cerevisiae	humans	vertebrata	occasional infection	Occasional Infection	47.7	8.33e-75	243
IrpexlacteusBJFC24_004332-T1	P87199_USTMD	Ustilago maydis	Euchlaena spp., Zea spp. (Poaceae)	herb	Smut. Corn smut	Smut	41.2	5.73e-67	243
IrpexlacteusBJFC24_008262-T1	Q59RG1_CANAL	Candida albicans	Isolated from a wide variety of substrates including humans	animals	invasive candidal disease	invasive candidal disease	32.2	1.39e-74	243
IrpexlacteusBJFC24_002428-T1	ERG2_USTMA	Ustilago maydis	Euchlaena spp., Zea spp. (Poaceae)	herb	Smut. Corn smut	Smut	59.2	6.29e-82	242
IrpexlacteusBJFC24_007503-T1	Q4WZG4_ASPFU	Neosartorya fumigata	humans	vertebrata	infection	Infection	33.2	2.32e-70	242
IrpexlacteusBJFC24_006073-T1	Q8J129_ASPFM	Neosartorya fumigata	humans	vertebrata	infection	Infection	41.6	1.62e-70	241
IrpexlacteusBJFC24_006358-T1	Q3Y5V5_MAGGR	Magnaporthe grisea	Digitaria (Poaceae)	herb	Leaf spot	Leaf Spot	34.5	1.2e-65	241
IrpexlacteusBJFC24_007559-T1	A6R991_AJECN	Ajellomyces capsulata	humans	vertebrata	Darling's disease	Darling's Disease	40.6	5.99e-78	241
IrpexlacteusBJFC24_010462-T1	GPA2_USTMA	Ustilago maydis	Euchlaena spp., Zea spp. (Poaceae)	herb	Smut. Corn smut	Smut	48.3	1.8e-79	240
IrpexlacteusBJFC24_010463-T1	GPA2_USTMA	Ustilago maydis	Euchlaena spp., Zea spp. (Poaceae)	herb	Smut. Corn smut	Smut	48.3	1.8e-79	240
IrpexlacteusBJFC24_010464-T1	GPA2_USTMA	Ustilago maydis	Euchlaena spp., Zea spp. (Poaceae)	herb	Smut. Corn smut	Smut	48.3	1.8e-79	240
IrpexlacteusBJFC24_003078-T1	Q59RG1_CANAL	Candida albicans	Isolated from a wide variety of substrates including humans	animals	invasive candidal disease	invasive candidal disease	33.3	6.45e-73	239
IrpexlacteusBJFC24_003380-T1	Q5ANE1_CANAL	Candida albicans	Isolated from a wide variety of substrates including humans	animals	invasive candidal disease	invasive candidal disease	33.5	1.1e-71	239
IrpexlacteusBJFC24_001484-T1	Q4P8E8_USTMA	Ustilago maydis	Euchlaena spp., Zea spp. (Poaceae)	herb	Smut. Corn smut	Smut	29.5	5.21e-70	237
IrpexlacteusBJFC24_006922-T1	Q7Z868_USTMD	Ustilago maydis	Euchlaena spp., Zea spp. (Poaceae)	herb	Smut. Corn smut	Smut	29.6	1.07e-69	237
IrpexlacteusBJFC24_000548-T1	Q2VLJ1_GIBZA	Gibberella zeae	Principal hosts: Poaceae, including Zea mays (corn), Triticum aestivum (wheat), and Oryza sativa (rice). Additional hosts: various plant families	herb	Seedling blight, pre- and post-emergence blight, root and foot rot, brown rot, culm decay, head or kernel blight (scab or ear scab) of cereals. Leaf	Seedling Blight	30.6	4.57e-71	236
IrpexlacteusBJFC24_004608-T1	Q9Y7E5_CANAL	Candida albicans	Isolated from a wide variety of substrates including humans	animals	invasive candidal disease	invasive candidal disease	41.4	3.61e-76	236
IrpexlacteusBJFC24_000939-T1	Q5XTQ4_BOTFU	Botryotinia fuckeliana	Various plant families	plants	Grey mould. Parasite or saprophyte	Gray Mould	33.5	4.1e-71	234
IrpexlacteusBJFC24_002257-T1	Q59NY2_CANAL	Candida albicans	Isolated from a wide variety of substrates including humans	animals	invasive candidal disease	invasive candidal disease	29.7	1.09e-70	234
IrpexlacteusBJFC24_004558-T1	C1FYE5_PARBD	Paracoccidioides brasiliensis	humans	vertebrata	Paracoccidioidomycosis	Paracoccidioidomycosis	36.7	1.74e-67	234
IrpexlacteusBJFC24_010694-T1	Y1220_ASPFU	Neosartorya fumigata	humans	vertebrata	infection	Infection	37.7	1.73e-73	234
IrpexlacteusBJFC24_007575-T1	PLB1_CANAL	Candida albicans	Isolated from a wide variety of substrates including humans	animals	invasive candidal disease	invasive candidal disease	29	4.37e-69	233
IrpexlacteusBJFC24_009846-T1	GPA4_USTMA	Ustilago maydis	Euchlaena spp., Zea spp. (Poaceae)	herb	Smut. Corn smut	Smut	33.6	4.03e-71	233
IrpexlacteusBJFC24_010209-T1	Q7Z868_USTMD	Ustilago maydis	Euchlaena spp., Zea spp. (Poaceae)	herb	Smut. Corn smut	Smut	29.3	3.59e-68	233
IrpexlacteusBJFC24_009620-T1	Q8J214_USTMD	Ustilago maydis	Euchlaena spp., Zea spp. (Poaceae)	herb	Smut. Corn smut	Smut	40.3	8.1e-70	232
IrpexlacteusBJFC24_000484-T1	CDC10_CANAL	Candida albicans	Isolated from a wide variety of substrates including humans	animals	invasive candidal disease	invasive candidal disease	40.7	7.48e-73	230
IrpexlacteusBJFC24_000116-T1	Q59ZB7_CANAL	Candida albicans	Isolated from a wide variety of substrates including humans	animals	invasive candidal disease	invasive candidal disease	57.3	4.82e-78	229
IrpexlacteusBJFC24_001192-T1	A4QPV0_MAGO7	Magnaporthe oryzae	Poaceae, especially important on Oryzae	herb	Rice blast	Rice Blast	41.7	5.32e-75	229
IrpexlacteusBJFC24_002429-T1	ERG2_USTMA	Ustilago maydis	Euchlaena spp., Zea spp. (Poaceae)	herb	Smut. Corn smut	Smut	54.2	4.28e-77	229
IrpexlacteusBJFC24_004240-T1	LAP1_ARTOC	Arthroderma otae	humans, reptiles	vertebrata	dermatophytoses	Dermatophytoses	40.1	3.66e-73	229
IrpexlacteusBJFC24_005928-T1	Q59NY2_CANAL	Candida albicans	Isolated from a wide variety of substrates including humans	animals	invasive candidal disease	invasive candidal disease	29.5	1.47e-68	229
IrpexlacteusBJFC24_010966-T1	Q9Y880_COCCA	Cochliobolus carbonum	Corn, Zea mays, sometimes on Sorghum (Poaceae) and various other plant families	plants	Northern corn leaf spot, ear and kernel rot	Leaf Spot	43.4	3.64e-63	229
IrpexlacteusBJFC24_000558-T1	Q59KY8_CANAL	Candida albicans	Isolated from a wide variety of substrates including humans	animals	invasive candidal disease	invasive candidal disease	39.5	4.88e-71	228
IrpexlacteusBJFC24_002745-T1	Q9P8L8_BOTFU	Botryotinia fuckeliana	Various plant families	plants	Grey mould. Parasite or saprophyte	Gray Mould	32.7	1.28e-67	228
IrpexlacteusBJFC24_004941-T1	A3LXZ6_PICST	Scheffersomyces stipitis	humans	vertebrata	occasional infection	Occasional Infection	44.2	5.02e-68	227
IrpexlacteusBJFC24_011758-T1	A4RB72_MAGO7	Magnaporthe oryzae	Poaceae, especially important on Oryzae	herb	Rice blast	Rice Blast	27.3	5.1e-61	225
IrpexlacteusBJFC24_000711-T1	Q59X89_CANAL	Candida albicans	Isolated from a wide variety of substrates including humans	animals	invasive candidal disease	invasive candidal disease	61.7	4.32e-75	224
IrpexlacteusBJFC24_005211-T1	Q96VB5_ALTAL	Alternaria alternata	Plant	plants	Leaf spot, rots	Leaf Spot	31.9	7.52e-67	224
IrpexlacteusBJFC24_005982-T1	Q9P8L8_BOTFU	Botryotinia fuckeliana	Various plant families	plants	Grey mould. Parasite or saprophyte	Gray Mould	31.1	4.89e-67	224
IrpexlacteusBJFC24_008301-T1	Q59RG0_CANAL	Candida albicans	Isolated from a wide variety of substrates including humans	animals	invasive candidal disease	invasive candidal disease	30.8	2.43e-67	224
IrpexlacteusBJFC24_010458-T1	GPA2_USTMA	Ustilago maydis	Euchlaena spp., Zea spp. (Poaceae)	herb	Smut. Corn smut	Smut	47	1.88e-73	224
IrpexlacteusBJFC24_010460-T1	GPA2_USTMA	Ustilago maydis	Euchlaena spp., Zea spp. (Poaceae)	herb	Smut. Corn smut	Smut	47.4	9.41e-74	224
IrpexlacteusBJFC24_010955-T1	A0ST42_CERNC	Cercospora nicotianae	Numerous taxa in Solanaceae	xyloid	Leaf spot	Leaf Spot	33.3	1.2e-67	224
IrpexlacteusBJFC24_011402-T1	Q0PND8_MAGGR	Magnaporthe grisea	Digitaria (Poaceae)	herb	Leaf spot	Leaf Spot	39.7	6.74e-61	224
IrpexlacteusBJFC24_007351-T1	Q5XTQ5_BOTFU	Botryotinia fuckeliana	Various plant families	plants	Grey mould. Parasite or saprophyte	Gray Mould	31.3	1.12e-65	223
IrpexlacteusBJFC24_010638-T1	SED4_ARTOC	Arthroderma otae	humans, reptiles	vertebrata	dermatophytoses	Dermatophytoses	44.9	7.72e-68	223
IrpexlacteusBJFC24_001840-T1	Q4WP25_ASPFU	Neosartorya fumigata	humans	vertebrata	infection	Infection	36.8	7.87e-64	222
IrpexlacteusBJFC24_005977-T1	Q30H30_CRYGA	Cryptococcus gattii	humans	vertebrata	pulmonary cryptococcosis, basal meningitis, and cerebral cryptococcomas	Cryptococcosis	85.5	2.3e-74	222
IrpexlacteusBJFC24_003209-T1	Q8J2N0_FUSOX	Fusarium oxysporum	Multiple genera in multiple families	plants	Blights, wilts, rots of various sorts	Blight	45.9	1.8e-61	221
IrpexlacteusBJFC24_004823-T1	Q59RG0_CANAL	Candida albicans	Isolated from a wide variety of substrates including humans	animals	invasive candidal disease	invasive candidal disease	32.6	7.02e-66	221
IrpexlacteusBJFC24_005676-T1	Q8J2N0_FUSOX	Fusarium oxysporum	Multiple genera in multiple families	plants	Blights, wilts, rots of various sorts	Blight	48.1	9.11e-62	221
IrpexlacteusBJFC24_007078-T1	DHH1_CRYNV	Cryptococcus neoformans	humans	vertebrata	cryptococcosis	Cryptococcosis	35.8	1.93e-67	221
IrpexlacteusBJFC24_007777-T1	Q9P927_CANAL	Candida albicans	Isolated from a wide variety of substrates including humans	animals	invasive candidal disease	invasive candidal disease	47.4	2.74e-62	220
IrpexlacteusBJFC24_002031-T1	Q2VLJ1_GIBZA	Gibberella zeae	Principal hosts: Poaceae, including Zea mays (corn), Triticum aestivum (wheat), and Oryza sativa (rice). Additional hosts: various plant families	herb	Seedling blight, pre- and post-emergence blight, root and foot rot, brown rot, culm decay, head or kernel blight (scab or ear scab) of cereals. Leaf	Seedling Blight	29.6	8.15e-65	219
IrpexlacteusBJFC24_008040-T1	Q4WDG8_ASPFU	Neosartorya fumigata	humans	vertebrata	infection	Infection	66.7	1.81e-73	219
IrpexlacteusBJFC24_005951-T1	Q2VLJ1_GIBZA	Gibberella zeae	Principal hosts: Poaceae, including Zea mays (corn), Triticum aestivum (wheat), and Oryza sativa (rice). Additional hosts: various plant families	herb	Seedling blight, pre- and post-emergence blight, root and foot rot, brown rot, culm decay, head or kernel blight (scab or ear scab) of cereals. Leaf	Seedling Blight	31.1	1.13e-64	218
IrpexlacteusBJFC24_007359-T1	P87199_USTMD	Ustilago maydis	Euchlaena spp., Zea spp. (Poaceae)	herb	Smut. Corn smut	Smut	38.5	1.91e-59	218
IrpexlacteusBJFC24_010055-T1	A6REW8_AJECN	Ajellomyces capsulata	humans	vertebrata	Darling's disease	Darling's Disease	44.8	3.41e-71	218
IrpexlacteusBJFC24_002582-T1	Q5XTQ5_BOTFU	Botryotinia fuckeliana	Various plant families	plants	Grey mould. Parasite or saprophyte	Gray Mould	30.8	5.27e-63	216
IrpexlacteusBJFC24_006710-T1	Q4PDC7_USTMA	Ustilago maydis	Euchlaena spp., Zea spp. (Poaceae)	herb	Smut. Corn smut	Smut	30.8	3.97e-64	216
IrpexlacteusBJFC24_010272-T1	Q59LF3_CANAL	Candida albicans	Isolated from a wide variety of substrates including humans	animals	invasive candidal disease	invasive candidal disease	38.1	2.44e-66	216
IrpexlacteusBJFC24_010457-T1	GPA2_USTMA	Ustilago maydis	Euchlaena spp., Zea spp. (Poaceae)	herb	Smut. Corn smut	Smut	46.9	2.06e-70	216
IrpexlacteusBJFC24_001134-T1	Q5GFD3_PHAND	Phaeosphaeria nodorum	Multiple genera of Poaceae and Blysmus compressus (Cyperaceae)	herb	Glume blotch of wheat and other grasses	Glume Blotch	32.4	2.96e-66	215
IrpexlacteusBJFC24_004289-T1	MEP1_COCP7	Coccidioides posadasii	humans	vertebrata	coccidiomycosis	Coccidiomycosis	50.7	4.55e-66	215
IrpexlacteusBJFC24_008309-T1	C5MK57_MYCGR	Mycosphaerella graminicola	Triticum and possibly a few other grasses	herb	Leaf spot or speckled leaf blotch of wheat	Leaf Spot	41.8	3.01e-65	215
IrpexlacteusBJFC24_009599-T1	A4R0Y1_MAGO7	Magnaporthe oryzae	Poaceae, especially important on Oryzae	herb	Rice blast	Rice Blast	34.6	3.37e-65	215
IrpexlacteusBJFC24_002367-T1	A6ZPW0_YEAS7	Saccharomyces cerevisiae	humans	vertebrata	occasional infection	Occasional Infection	29	1.65e-63	214
IrpexlacteusBJFC24_002292-T1	Q5AJC0_CANAL	Candida albicans	Isolated from a wide variety of substrates including humans	animals	invasive candidal disease	invasive candidal disease	38.9	7.48e-66	213
IrpexlacteusBJFC24_005340-T1	Q5AM49_CANAL	Candida albicans	Isolated from a wide variety of substrates including humans	animals	invasive candidal disease	invasive candidal disease	30.7	5.1e-57	213
IrpexlacteusBJFC24_006069-T1	Q875L6_USTMD	Ustilago maydis	Euchlaena spp., Zea spp. (Poaceae)	herb	Smut. Corn smut	Smut	29.9	7.72e-57	213
IrpexlacteusBJFC24_004644-T1	Q8J2P6_ASPFM	Neosartorya fumigata	humans	vertebrata	infection	Infection	58.2	9.95e-72	212
IrpexlacteusBJFC24_004865-T1	1433_CANAL	Candida albicans	Isolated from a wide variety of substrates including humans	animals	invasive candidal disease	invasive candidal disease	49.1	6.32e-70	212
IrpexlacteusBJFC24_008728-T1	Q5AFE4_CANAL	Candida albicans	Isolated from a wide variety of substrates including humans	animals	invasive candidal disease	invasive candidal disease	42.7	3.07e-69	212
IrpexlacteusBJFC24_003697-T1	Q2VLJ1_GIBZA	Gibberella zeae	Principal hosts: Poaceae, including Zea mays (corn), Triticum aestivum (wheat), and Oryza sativa (rice). Additional hosts: various plant families	herb	Seedling blight, pre- and post-emergence blight, root and foot rot, brown rot, culm decay, head or kernel blight (scab or ear scab) of cereals. Leaf	Seedling Blight	29.5	6.64e-62	211
IrpexlacteusBJFC24_006099-T1	Q96VB5_ALTAL	Alternaria alternata	Plant	plants	Leaf spot, rots	Leaf Spot	29.8	5.42e-62	211
IrpexlacteusBJFC24_006648-T1	D2JLR3_9HYPO	Fusarium sp	animals	animals	mycotoxins	Mycotoxins	87.2	6.46e-73	211
IrpexlacteusBJFC24_007242-T1	C0S733_PARBP	Paracoccidioides brasiliensis	humans	vertebrata	Paracoccidioidomycosis	Paracoccidioidomycosis	29	2.52e-62	211
IrpexlacteusBJFC24_007583-T1	Q5AM49_CANAL	Candida albicans	Isolated from a wide variety of substrates including humans	animals	invasive candidal disease	invasive candidal disease	31	8.22e-58	211
IrpexlacteusBJFC24_000391-T1	Q1WN66_COPDI	Coprinellus disseminatus	woody tissue	xyloid	no disease symptoms	No Symptoms	62.3	3.6e-65	210
IrpexlacteusBJFC24_002815-T1	Q8X116_BOTFU	Botryotinia fuckeliana	Various plant families	plants	Grey mould. Parasite or saprophyte	Gray Mould	44.2	4.82e-67	210
IrpexlacteusBJFC24_003208-T1	Q4WNM3_ASPFU	Neosartorya fumigata	humans	vertebrata	infection	Infection	38.9	2.57e-58	210
IrpexlacteusBJFC24_004034-T1	Q5ANE1_CANAL	Candida albicans	Isolated from a wide variety of substrates including humans	animals	invasive candidal disease	invasive candidal disease	31	2.33e-60	210
IrpexlacteusBJFC24_005135-T1	F6K8L5_CRYNV	Cryptococcus neoformans	humans	vertebrata	cryptococcosis	Cryptococcosis	55.8	9.09e-69	210
IrpexlacteusBJFC24_001201-T1	Q5GFD3_PHAND	Phaeosphaeria nodorum	Multiple genera of Poaceae and Blysmus compressus (Cyperaceae)	herb	Glume blotch of wheat and other grasses	Glume Blotch	30.5	7.93e-64	209
IrpexlacteusBJFC24_010134-T1	O94100_BOTFU	Botryotinia fuckeliana	Various plant families	plants	Grey mould. Parasite or saprophyte	Gray Mould	40.8	2.72e-65	209
IrpexlacteusBJFC24_010829-T1	CDC10_CANAL	Candida albicans	Isolated from a wide variety of substrates including humans	animals	invasive candidal disease	invasive candidal disease	38.1	1.65e-65	209
IrpexlacteusBJFC24_000825-T1	CDC10_CANAL	Candida albicans	Isolated from a wide variety of substrates including humans	animals	invasive candidal disease	invasive candidal disease	40.9	2.36e-65	208
IrpexlacteusBJFC24_007021-T1	A4UC81_MAGO7	Magnaporthe oryzae	Poaceae, especially important on Oryzae	herb	Rice blast	Rice Blast	36	6.75e-64	208
IrpexlacteusBJFC24_010513-T1	Q9P8L8_BOTFU	Botryotinia fuckeliana	Various plant families	plants	Grey mould. Parasite or saprophyte	Gray Mould	30.8	7.55e-61	208
IrpexlacteusBJFC24_003604-T1	Q99324_SEPLY	Septoria lycopersici	Primarily tomato, Lycopersicon esculentum, also Solanum spp. and other Solanaceae	herb	Leaf spot	Leaf Spot	25.1	3.04e-57	207
IrpexlacteusBJFC24_011392-T1	D2JLR3_9HYPO	Fusarium sp	animals	animals	mycotoxins	Mycotoxins	86.4	1.03e-71	207
IrpexlacteusBJFC24_000278-T1	D2JLR3_9HYPO	Fusarium sp	animals	animals	mycotoxins	Mycotoxins	85.1	6.44e-71	206
IrpexlacteusBJFC24_009916-T1	GPA4_USTMA	Ustilago maydis	Euchlaena spp., Zea spp. (Poaceae)	herb	Smut. Corn smut	Smut	30.6	2.5e-60	206
IrpexlacteusBJFC24_004225-T1	Q59X54_CANAL	Candida albicans	Isolated from a wide variety of substrates including humans	animals	invasive candidal disease	invasive candidal disease	46.8	2.06e-60	205
IrpexlacteusBJFC24_006040-T1	Q2KG56_MAGO7	Magnaporthe oryzae	Poaceae, especially important on Oryzae	herb	Rice blast	Rice Blast	53.2	2.08e-68	204
IrpexlacteusBJFC24_001523-T1	DHH1_CRYNV	Cryptococcus neoformans	humans	vertebrata	cryptococcosis	Cryptococcosis	33.2	9.52e-60	203
IrpexlacteusBJFC24_011069-T1	GPA4_USTMA	Ustilago maydis	Euchlaena spp., Zea spp. (Poaceae)	herb	Smut. Corn smut	Smut	31.2	1.54e-59	203
IrpexlacteusBJFC24_011458-T1	D2JLR3_9HYPO	Fusarium sp	animals	animals	mycotoxins	Mycotoxins	85.8	7.5e-70	203
IrpexlacteusBJFC24_000353-T1	O42696_CANAL	Candida albicans	Isolated from a wide variety of substrates including humans	animals	invasive candidal disease	invasive candidal disease	30.7	4e-54	202
IrpexlacteusBJFC24_001656-T1	PALA_CANAL	Candida albicans	Isolated from a wide variety of substrates including humans	animals	invasive candidal disease	invasive candidal disease	25.4	9.8e-56	202
IrpexlacteusBJFC24_001849-T1	CTSD_TRIVH	Trichophyton verrucosum	humans	vertebrata	infection	Infection	36.7	9.3e-60	202
IrpexlacteusBJFC24_003077-T1	A0ST42_CERNC	Cercospora nicotianae	Numerous taxa in Solanaceae	xyloid	Leaf spot	Leaf Spot	32.1	3e-59	202
IrpexlacteusBJFC24_005206-T1	Q2V086_GLOLA	Glomerella lagenarium	melons,cucumber	herb	anthracnose fruit rot	Anthracnose	27	1.34e-54	202
IrpexlacteusBJFC24_008045-T1	DHH1_CRYNV	Cryptococcus neoformans	humans	vertebrata	cryptococcosis	Cryptococcosis	34	1.43e-59	202
IrpexlacteusBJFC24_010433-T1	Q9P8L8_BOTFU	Botryotinia fuckeliana	Various plant families	plants	Grey mould. Parasite or saprophyte	Gray Mould	30.6	1.18e-58	202
IrpexlacteusBJFC24_001023-T1	Q8X1F0_CRYNE	Cryptococcus neoformans	humans	vertebrata	cryptococcosis	Cryptococcosis	43.5	2.76e-58	201
IrpexlacteusBJFC24_002348-T1	Q9P8L8_BOTFU	Botryotinia fuckeliana	Various plant families	plants	Grey mould. Parasite or saprophyte	Gray Mould	31.5	2.62e-57	200
IrpexlacteusBJFC24_002865-T1	A4RKI4_MAGO7	Magnaporthe oryzae	Poaceae, especially important on Oryzae	herb	Rice blast	Rice Blast	39.6	2.1e-63	200
IrpexlacteusBJFC24_001577-T1	O59937_FUSOX	Fusarium oxysporum	Multiple genera in multiple families	plants	Blights, wilts, rots of various sorts	Blight	38.6	1.17e-61	199
IrpexlacteusBJFC24_005850-T1	Q75T36_GLOLA	Glomerella lagenarium	melons,cucumber	herb	anthracnose fruit rot	Anthracnose	39	1.59e-59	199
IrpexlacteusBJFC24_009410-T1	O94100_BOTFU	Botryotinia fuckeliana	Various plant families	plants	Grey mould. Parasite or saprophyte	Gray Mould	41.8	1.34e-61	199
IrpexlacteusBJFC24_010885-T1	Q1A1Y7_CRYNV	Cryptococcus neoformans	humans	vertebrata	cryptococcosis	Cryptococcosis	44.7	1.64e-57	199
IrpexlacteusBJFC24_003805-T1	MCPAL_TRIVH	Trichophyton verrucosum	humans	vertebrata	infection	Infection	31.7	7.89e-60	198
IrpexlacteusBJFC24_005336-T1	ALO_CANAL	Candida albicans	Isolated from a wide variety of substrates including humans	animals	invasive candidal disease	invasive candidal disease	27.6	2.39e-58	198
IrpexlacteusBJFC24_010233-T1	C1GE78_PARBD	Paracoccidioides brasiliensis	humans	vertebrata	Paracoccidioidomycosis	Paracoccidioidomycosis	47.5	3.25e-63	198
IrpexlacteusBJFC24_001200-T1	Q5GFD3_PHAND	Phaeosphaeria nodorum	Multiple genera of Poaceae and Blysmus compressus (Cyperaceae)	herb	Glume blotch of wheat and other grasses	Glume Blotch	30.6	1.41e-59	197
IrpexlacteusBJFC24_008407-T1	Q5GFD3_PHAND	Phaeosphaeria nodorum	Multiple genera of Poaceae and Blysmus compressus (Cyperaceae)	herb	Glume blotch of wheat and other grasses	Glume Blotch	32.8	2.54e-59	197
IrpexlacteusBJFC24_005160-T1	Q9P8L8_BOTFU	Botryotinia fuckeliana	Various plant families	plants	Grey mould. Parasite or saprophyte	Gray Mould	29.5	2e-56	196
IrpexlacteusBJFC24_005313-T1	Q4P8E8_USTMA	Ustilago maydis	Euchlaena spp., Zea spp. (Poaceae)	herb	Smut. Corn smut	Smut	27.3	2.26e-55	196
IrpexlacteusBJFC24_007600-T1	Q59RQ6_CANAL	Candida albicans	Isolated from a wide variety of substrates including humans	animals	invasive candidal disease	invasive candidal disease	30.2	2.58e-58	196
IrpexlacteusBJFC24_009624-T1	Q9P8W9_CRYNE	Cryptococcus neoformans	humans	vertebrata	cryptococcosis	Cryptococcosis	64.2	2.35e-63	196
IrpexlacteusBJFC24_005299-T1	Q4P8E8_USTMA	Ustilago maydis	Euchlaena spp., Zea spp. (Poaceae)	herb	Smut. Corn smut	Smut	29.2	1.31e-55	195
IrpexlacteusBJFC24_008483-T1	Q59YK6_CANAL	Candida albicans	Isolated from a wide variety of substrates including humans	animals	invasive candidal disease	invasive candidal disease	31.1	3.62e-52	193
IrpexlacteusBJFC24_001033-T1	Q5GFD3_PHAND	Phaeosphaeria nodorum	Multiple genera of Poaceae and Blysmus compressus (Cyperaceae)	herb	Glume blotch of wheat and other grasses	Glume Blotch	30.3	1.29e-57	192
IrpexlacteusBJFC24_003665-T1	Q4P8E8_USTMA	Ustilago maydis	Euchlaena spp., Zea spp. (Poaceae)	herb	Smut. Corn smut	Smut	31.2	2.94e-54	192
IrpexlacteusBJFC24_007627-T1	Q9UVI6_CANAL	Candida albicans	Isolated from a wide variety of substrates including humans	animals	invasive candidal disease	invasive candidal disease	25.3	1.31e-51	192
IrpexlacteusBJFC24_008264-T1	Q9P8W9_CRYNE	Cryptococcus neoformans	humans	vertebrata	cryptococcosis	Cryptococcosis	64.2	4.48e-62	192
IrpexlacteusBJFC24_008388-T1	Q3Y5V5_MAGGR	Magnaporthe grisea	Digitaria (Poaceae)	herb	Leaf spot	Leaf Spot	41.5	1.09e-50	192
IrpexlacteusBJFC24_000512-T1	C4YII6_CANAW	Candida albicans	Isolated from a wide variety of substrates including humans	animals	invasive candidal disease	invasive candidal disease	34.3	3.28e-52	191
IrpexlacteusBJFC24_006357-T1	O59937_FUSOX	Fusarium oxysporum	Multiple genera in multiple families	plants	Blights, wilts, rots of various sorts	Blight	37	1.6e-58	191
IrpexlacteusBJFC24_009901-T1	C5GNV8_AJEDR	Ajellomyces dermatitidis	humans	vertebrata	cutaneous Blastomyces dermatitidis infection	cutaneous Infection	29.1	7.24e-55	191
IrpexlacteusBJFC24_004161-T1	CLA4_CANAL	Candida albicans	Isolated from a wide variety of substrates including humans	animals	invasive candidal disease	invasive candidal disease	42.5	1.28e-51	190
IrpexlacteusBJFC24_006032-T1	A4UC81_MAGO7	Magnaporthe oryzae	Poaceae, especially important on Oryzae	herb	Rice blast	Rice Blast	35.3	2.06e-57	190
IrpexlacteusBJFC24_000467-T1	Q5ANE1_CANAL	Candida albicans	Isolated from a wide variety of substrates including humans	animals	invasive candidal disease	invasive candidal disease	28.7	1.75e-53	189
IrpexlacteusBJFC24_002005-T1	Q697D5_USTMD	Ustilago maydis	Euchlaena spp., Zea spp. (Poaceae)	herb	Smut. Corn smut	Smut	41	1.73e-60	189
IrpexlacteusBJFC24_003426-T1	Q96VB5_ALTAL	Alternaria alternata	Plant	plants	Leaf spot, rots	Leaf Spot	29.4	4.29e-54	189
IrpexlacteusBJFC24_008990-T1	Q59L90_CANAL	Candida albicans	Isolated from a wide variety of substrates including humans	animals	invasive candidal disease	invasive candidal disease	47.8	2.23e-62	189
IrpexlacteusBJFC24_003403-T1	A4R2P0_MAGO7	Magnaporthe oryzae	Poaceae, especially important on Oryzae	herb	Rice blast	Rice Blast	35.2	4.44e-50	188
IrpexlacteusBJFC24_003876-T1	A6ZLA2_YEAS7	Saccharomyces cerevisiae	humans	vertebrata	occasional infection	Occasional Infection	34.7	1.48e-57	188
IrpexlacteusBJFC24_000037-T1	CHS7_CANAL	Candida albicans	Isolated from a wide variety of substrates including humans	animals	invasive candidal disease	invasive candidal disease	44.8	6.56e-59	187
IrpexlacteusBJFC24_002224-T1	DHH1_CRYNV	Cryptococcus neoformans	humans	vertebrata	cryptococcosis	Cryptococcosis	34.7	2.84e-51	187
IrpexlacteusBJFC24_004227-T1	B2C6F1_CRYGA	Cryptococcus gattii	humans	vertebrata	pulmonary cryptococcosis, basal meningitis, and cerebral cryptococcomas	Cryptococcosis	28.5	1.45e-52	187
IrpexlacteusBJFC24_005173-T1	O93886_9PEZI	Cercospora kikuchii	Fabaceae	herb	Leaf spot, seed stain, etc	Leaf Spot	28.9	3.65e-53	187
IrpexlacteusBJFC24_000170-T1	A4RDS9_MAGO7	Magnaporthe oryzae	Poaceae, especially important on Oryzae	herb	Rice blast	Rice Blast	37.5	2.48e-48	186
IrpexlacteusBJFC24_000880-T1	Q59X89_CANAL	Candida albicans	Isolated from a wide variety of substrates including humans	animals	invasive candidal disease	invasive candidal disease	55.4	5.54e-61	186
IrpexlacteusBJFC24_001881-T1	Q5A415_CANAL	Candida albicans	Isolated from a wide variety of substrates including humans	animals	invasive candidal disease	invasive candidal disease	32.5	2.91e-56	186
IrpexlacteusBJFC24_002261-T1	P87199_USTMD	Ustilago maydis	Euchlaena spp., Zea spp. (Poaceae)	herb	Smut. Corn smut	Smut	38.4	3.82e-50	186
IrpexlacteusBJFC24_004256-T1	Q8J129_ASPFM	Neosartorya fumigata	humans	vertebrata	infection	Infection	37	1.96e-52	186
IrpexlacteusBJFC24_004376-T1	P79049_PICAN	Pichia angusta	humans	vertebrata	occasional infection	Occasional Infection	49.2	6.41e-58	186
IrpexlacteusBJFC24_001981-T1	Q59NG2_CANAL	Candida albicans	Isolated from a wide variety of substrates including humans	animals	invasive candidal disease	invasive candidal disease	48.1	8.29e-53	185
IrpexlacteusBJFC24_009220-T1	SET1_CANAL	Candida albicans	Isolated from a wide variety of substrates including humans	animals	invasive candidal disease	invasive candidal disease	41.5	1.72e-48	185
IrpexlacteusBJFC24_010133-T1	Q9C4A1_9PLEO	Alternaria citri	Multiple genera in multiple families especially Carica papaya (Caricaceae), Citrus spp	herb	Blossom end rot, leaf and fruit spot, fruit rot, etc	Blosson-end-rot	37.9	3.75e-56	185
IrpexlacteusBJFC24_006622-T1	Q9P8L8_BOTFU	Botryotinia fuckeliana	Various plant families	plants	Grey mould. Parasite or saprophyte	Gray Mould	29.5	4.54e-52	184
IrpexlacteusBJFC24_007633-T1	Q59Z39_CANAL	Candida albicans	Isolated from a wide variety of substrates including humans	animals	invasive candidal disease	invasive candidal disease	44.6	1.11e-57	184
IrpexlacteusBJFC24_001432-T1	Q3Y5V5_MAGGR	Magnaporthe grisea	Digitaria (Poaceae)	herb	Leaf spot	Leaf Spot	40.1	2.63e-49	183
IrpexlacteusBJFC24_002737-T1	P87199_USTMD	Ustilago maydis	Euchlaena spp., Zea spp. (Poaceae)	herb	Smut. Corn smut	Smut	42	2.12e-49	183
IrpexlacteusBJFC24_007914-T1	B0B5Z8_CLAPU	Claviceps purpurea	outcrossing species	plants	ergotism	Ergotism	55.3	4.28e-60	183
IrpexlacteusBJFC24_009406-T1	Q3Y5V5_MAGGR	Magnaporthe grisea	Digitaria (Poaceae)	herb	Leaf spot	Leaf Spot	26.6	1.12e-47	183
IrpexlacteusBJFC24_000948-T1	A6RCI7_AJECN	Ajellomyces capsulata	humans	vertebrata	Darling's disease	Darling's Disease	54.1	1.2e-60	182
IrpexlacteusBJFC24_002251-T1	A4QRN5_MAGO7	Magnaporthe oryzae	Poaceae, especially important on Oryzae	herb	Rice blast	Rice Blast	36.6	8.82e-49	182
IrpexlacteusBJFC24_004595-T1	Q5AMK1_CANAL	Candida albicans	Isolated from a wide variety of substrates including humans	animals	invasive candidal disease	invasive candidal disease	33.4	1.61e-50	182
IrpexlacteusBJFC24_008323-T1	GPA4_USTMA	Ustilago maydis	Euchlaena spp., Zea spp. (Poaceae)	herb	Smut. Corn smut	Smut	31.9	8.8e-52	181
IrpexlacteusBJFC24_004484-T1	Q59W09_CANAL	Candida albicans	Isolated from a wide variety of substrates including humans	animals	invasive candidal disease	invasive candidal disease	34.8	9.23e-54	180
IrpexlacteusBJFC24_000103-T1	C4YII6_CANAW	Candida albicans	Isolated from a wide variety of substrates including humans	animals	invasive candidal disease	invasive candidal disease	34.5	2.18e-49	179
IrpexlacteusBJFC24_004145-T1	P87199_USTMD	Ustilago maydis	Euchlaena spp., Zea spp. (Poaceae)	herb	Smut. Corn smut	Smut	41.7	3.24e-47	179
IrpexlacteusBJFC24_005249-T1	Q9C1Q9_CRYNE	Cryptococcus neoformans	humans	vertebrata	cryptococcosis	Cryptococcosis	31.6	8.34e-53	179
IrpexlacteusBJFC24_008184-T1	SED1_ARTOC	Arthroderma otae	humans, reptiles	vertebrata	dermatophytoses	Dermatophytoses	39.4	6.02e-50	179
IrpexlacteusBJFC24_008250-T1	Q9UQZ1_9PEZI	Glomerella cingulata	Multiple genera in multiple families	plants	Anthracnose of stems and leaves, dieback, root rot, leaf spot, blossom rot, fruit rot (dieback and ripe rot), seedling blight.' (Mordue 1971)	Anthracnose	37.1	5.42e-51	179
IrpexlacteusBJFC24_006181-T1	Q9UVN5_ALTAL	Alternaria alternata	Plant	plants	Leaf spot, rots	Leaf Spot	28.1	5.1e-46	177
IrpexlacteusBJFC24_011801-T1	Q75T36_GLOLA	Glomerella lagenarium	melons,cucumber	herb	anthracnose fruit rot	Anthracnose	36.6	4.89e-52	177
IrpexlacteusBJFC24_007926-T1	F2QYD1_PICP7	Pichia pastoris	humans	vertebrata	occasional infection	Occasional Infection	29.4	3.93e-48	176
IrpexlacteusBJFC24_011721-T1	F2Z6H2_CANGB	Candida glabrata	humans	vertebrata	Occasional invasive candidal disease	Occasional Infection	34	1.43e-46	176
IrpexlacteusBJFC24_003147-T1	Q3Y5V5_MAGGR	Magnaporthe grisea	Digitaria (Poaceae)	herb	Leaf spot	Leaf Spot	43.4	1.34e-46	175
IrpexlacteusBJFC24_004178-T1	C5GNV8_AJEDR	Ajellomyces dermatitidis	humans	vertebrata	cutaneous Blastomyces dermatitidis infection	cutaneous Infection	27.2	3.11e-49	175
IrpexlacteusBJFC24_007699-T1	DHH1_CRYNV	Cryptococcus neoformans	humans	vertebrata	cryptococcosis	Cryptococcosis	31.9	1.14e-47	175
IrpexlacteusBJFC24_004598-T1	A6ZYI7_YEAS7	Saccharomyces cerevisiae	humans	vertebrata	occasional infection	Occasional Infection	26.1	9.65e-47	174
IrpexlacteusBJFC24_008157-T1	Q5A839_CANAL	Candida albicans	Isolated from a wide variety of substrates including humans	animals	invasive candidal disease	invasive candidal disease	31.9	1.09e-50	174
IrpexlacteusBJFC24_000830-T1	Q875L5_USTMD	Ustilago maydis	Euchlaena spp., Zea spp. (Poaceae)	herb	Smut. Corn smut	Smut	49.2	2.27e-56	172
IrpexlacteusBJFC24_008012-T1	O74686_AJECA	Ajellomyces capsulata	humans	vertebrata	Darling's disease	Darling's Disease	42.1	1.07e-54	172
IrpexlacteusBJFC24_008672-T1	Q5AHG6_CANAL	Candida albicans	Isolated from a wide variety of substrates including humans	animals	invasive candidal disease	invasive candidal disease	34.1	1.21e-45	172
IrpexlacteusBJFC24_005238-T1	Q9C2Y4_MAGGR	Magnaporthe grisea	Digitaria (Poaceae)	herb	Leaf spot	Leaf Spot	34	3.85e-44	171
IrpexlacteusBJFC24_008517-T1	Q6IWN3_USTMD	Ustilago maydis	Euchlaena spp., Zea spp. (Poaceae)	herb	Smut. Corn smut	Smut	37.8	7.95e-45	171
IrpexlacteusBJFC24_009415-T1	Q7ZA26_CRYNE	Cryptococcus neoformans	humans	vertebrata	cryptococcosis	Cryptococcosis	52	1.65e-51	171
IrpexlacteusBJFC24_003306-T1	O93886_9PEZI	Cercospora kikuchii	Fabaceae	herb	Leaf spot, seed stain, etc	Leaf Spot	29.4	1.63e-46	169
IrpexlacteusBJFC24_004791-T1	F2QYD1_PICP7	Pichia pastoris	humans	vertebrata	occasional infection	Occasional Infection	33.2	1.78e-44	169
IrpexlacteusBJFC24_008195-T1	A0ST42_CERNC	Cercospora nicotianae	Numerous taxa in Solanaceae	xyloid	Leaf spot	Leaf Spot	29.8	3.65e-47	169
IrpexlacteusBJFC24_010449-T1	Q9URR0_9SACH	Saccharomyces sp	humans	vertebrata	occasional infection	Occasional Infection	71.3	7.64e-53	169
IrpexlacteusBJFC24_011011-T1	Q6WP53_BOTFU	Botryotinia fuckeliana	Various plant families	plants	Grey mould. Parasite or saprophyte	Gray Mould	54.7	3.36e-54	168
IrpexlacteusBJFC24_001629-T1	Q5ANE1_CANAL	Candida albicans	Isolated from a wide variety of substrates including humans	animals	invasive candidal disease	invasive candidal disease	27	2.54e-45	167
IrpexlacteusBJFC24_002639-T1	O93800_ALTAL	Alternaria alternata	Plant	plants	Leaf spot, rots	Leaf Spot	31.7	7.38e-46	167
IrpexlacteusBJFC24_001187-T1	Q5XTQ4_BOTFU	Botryotinia fuckeliana	Various plant families	plants	Grey mould. Parasite or saprophyte	Gray Mould	34.2	5.44e-46	166
IrpexlacteusBJFC24_001890-T1	CARP_ARTBC	Arthroderma benhamiae	hedgehogs	vertebrata	ringworm,Kerion Celsi Disease	Kerion Celsi Disease	35	1.25e-46	166
IrpexlacteusBJFC24_002249-T1	Q5EGQ2_CRYNE	Cryptococcus neoformans	humans	vertebrata	cryptococcosis	Cryptococcosis	32.8	4.55e-45	165
IrpexlacteusBJFC24_010188-T1	Q0PND8_MAGGR	Magnaporthe grisea	Digitaria (Poaceae)	herb	Leaf spot	Leaf Spot	40.2	1.33e-45	165
IrpexlacteusBJFC24_011372-T1	CARP_TRIVH	Trichophyton verrucosum	humans	vertebrata	infection	Infection	35.4	7.52e-48	165
IrpexlacteusBJFC24_004728-T1	Q5AKU6_CANAL	Candida albicans	Isolated from a wide variety of substrates including humans	animals	invasive candidal disease	invasive candidal disease	50	8.88e-43	164
IrpexlacteusBJFC24_005047-T1	Q0PND8_MAGGR	Magnaporthe grisea	Digitaria (Poaceae)	herb	Leaf spot	Leaf Spot	41.5	1.04e-41	164
IrpexlacteusBJFC24_005169-T1	Q9P8L8_BOTFU	Botryotinia fuckeliana	Various plant families	plants	Grey mould. Parasite or saprophyte	Gray Mould	28	6.03e-45	164
IrpexlacteusBJFC24_005792-T1	Q7Z9J3_9PEZI	Cercospora zeae-maydis	Zea mays (Poaceae)	herb	Gray leaf spot of corn	Gray Leaf Spot	39.6	9.33e-42	164
IrpexlacteusBJFC24_011651-T1	C4YII6_CANAW	Candida albicans	Isolated from a wide variety of substrates including humans	animals	invasive candidal disease	invasive candidal disease	33.8	1.61e-43	164
IrpexlacteusBJFC24_007589-T1	F2QX13_PICP7	Pichia pastoris	humans	vertebrata	occasional infection	Occasional Infection	51.3	5.2e-52	163
IrpexlacteusBJFC24_009444-T1	F2QYD1_PICP7	Pichia pastoris	humans	vertebrata	occasional infection	Occasional Infection	34.1	8.51e-43	163
IrpexlacteusBJFC24_011555-T1	Q7ZA48_9HYPO	Verticillium fungicola	humans	vertebrata	Verticillium disease or dry bubble	Verticillium Disease	30.3	2.57e-46	163
IrpexlacteusBJFC24_001892-T1	A4QVF8_MAGO7	Magnaporthe oryzae	Poaceae, especially important on Oryzae	herb	Rice blast	Rice Blast	33.3	7.54e-48	162
IrpexlacteusBJFC24_006111-T1	A6ZMD8_YEAS7	Saccharomyces cerevisiae	humans	vertebrata	occasional infection	Occasional Infection	39.3	9.67e-48	162
IrpexlacteusBJFC24_006434-T1	Q75WR5_9PLEO	Alternaria iridicola	Belamcanda chinensis: Korea,Gladiolus ?gandavensis: Korea,Iris japonica: China,Iris missouriensis (Leaf spot.): Idaho; Montana; Oregon; Washington,Iris sp. (Leaf spot.): China; Texas; Washing	herb	Leaf spot	Leaf Spot	38.4	3.1e-50	162
IrpexlacteusBJFC24_007407-T1	O60034_BOTFU	Botryotinia fuckeliana	Various plant families	plants	Grey mould. Parasite or saprophyte	Gray Mould	29.7	1.06e-41	162
IrpexlacteusBJFC24_008750-T1	F2QYD1_PICP7	Pichia pastoris	humans	vertebrata	occasional infection	Occasional Infection	31.2	4.15e-42	162
IrpexlacteusBJFC24_003326-T1	A6QVE8_AJECN	Ajellomyces capsulata	humans	vertebrata	Darling's disease	Darling's Disease	63.1	3.33e-48	160
IrpexlacteusBJFC24_007783-T1	A6ZLA2_YEAS7	Saccharomyces cerevisiae	humans	vertebrata	occasional infection	Occasional Infection	36.1	3.07e-47	160
IrpexlacteusBJFC24_008817-T1	Q696X2_PHAND	Phaeosphaeria nodorum	Multiple genera of Poaceae and Blysmus compressus (Cyperaceae)	herb	Glume blotch of wheat and other grasses	Glume Blotch	52.3	2.2e-50	160
IrpexlacteusBJFC24_011375-T1	O59918_USTMD	Ustilago maydis	Euchlaena spp., Zea spp. (Poaceae)	herb	Smut. Corn smut	Smut	30.3	1.63e-42	160
IrpexlacteusBJFC24_003514-T1	Q5GFD3_PHAND	Phaeosphaeria nodorum	Multiple genera of Poaceae and Blysmus compressus (Cyperaceae)	herb	Glume blotch of wheat and other grasses	Glume Blotch	28.9	3.02e-45	159
IrpexlacteusBJFC24_004441-T1	Q99324_SEPLY	Septoria lycopersici	Primarily tomato, Lycopersicon esculentum, also Solanum spp. and other Solanaceae	herb	Leaf spot	Leaf Spot	37.5	3.45e-41	159
IrpexlacteusBJFC24_005159-T1	A6R963_AJECN	Ajellomyces capsulata	humans	vertebrata	Darling's disease	Darling's Disease	30.5	1.78e-41	159
IrpexlacteusBJFC24_007314-T1	Q2TJF8_GIBMO	Gibberella moniliformis	Chrysanthemum sp.: Brazil ,Gossypium sp.: China,Saccharum officinarum: Taiwan,Litchi chinensis: China,Musa nana: China,Phyllostachys sp.: China,Sansevieria trifasciata: Hong Kong	xyloid	Disease Note: Bakanae disease of rice; fig endosepsis; ear rot of maize	Bakanae Disease	24.7	2.61e-41	159
IrpexlacteusBJFC24_008433-T1	CARP_TRIVH	Trichophyton verrucosum	humans	vertebrata	infection	Infection	33.9	2.07e-45	159
IrpexlacteusBJFC24_006491-T1	Q5A8L5_CANAL	Candida albicans	Isolated from a wide variety of substrates including humans	animals	invasive candidal disease	invasive candidal disease	43.5	1.7e-45	158
IrpexlacteusBJFC24_010561-T1	Q7Z868_USTMD	Ustilago maydis	Euchlaena spp., Zea spp. (Poaceae)	herb	Smut. Corn smut	Smut	28.2	1.08e-40	158
IrpexlacteusBJFC24_002922-T1	Q0PND8_MAGGR	Magnaporthe grisea	Digitaria (Poaceae)	herb	Leaf spot	Leaf Spot	39.9	5.52e-43	157
IrpexlacteusBJFC24_005060-T1	Q59YF3_CANAL	Candida albicans	Isolated from a wide variety of substrates including humans	animals	invasive candidal disease	invasive candidal disease	30.9	4.28e-40	157
IrpexlacteusBJFC24_006920-T1	Q5UB48_CRYNV	Cryptococcus neoformans	humans	vertebrata	cryptococcosis	Cryptococcosis	60.8	5.38e-41	157
IrpexlacteusBJFC24_007458-T1	Q4WMR3_ASPFU	Neosartorya fumigata	humans	vertebrata	infection	Infection	39.5	1.85e-47	157
IrpexlacteusBJFC24_008430-T1	Q30E79_CRYNV	Cryptococcus neoformans	humans	vertebrata	cryptococcosis	Cryptococcosis	41.4	1.61e-49	157
IrpexlacteusBJFC24_008932-T1	Q4PDC5_USTMA	Ustilago maydis	Euchlaena spp., Zea spp. (Poaceae)	herb	Smut. Corn smut	Smut	27.3	6.28e-42	157
IrpexlacteusBJFC24_001796-T1	O42620_MAGGR	Magnaporthe grisea	Digitaria (Poaceae)	herb	Leaf spot	Leaf Spot	28.9	2.08e-41	156
IrpexlacteusBJFC24_002284-T1	Q5AI81_CANAL	Candida albicans	Isolated from a wide variety of substrates including humans	animals	invasive candidal disease	invasive candidal disease	30.7	4.31e-42	156
IrpexlacteusBJFC24_005260-T1	Q59SI6_CANAL	Candida albicans	Isolated from a wide variety of substrates including humans	animals	invasive candidal disease	invasive candidal disease	38.8	3.33e-43	156
IrpexlacteusBJFC24_000289-T1	GPA1_USTMA	Ustilago maydis	Euchlaena spp., Zea spp. (Poaceae)	herb	Smut. Corn smut	Smut	37.1	1.13e-43	155
IrpexlacteusBJFC24_002180-T1	Q5XTQ5_BOTFU	Botryotinia fuckeliana	Various plant families	plants	Grey mould. Parasite or saprophyte	Gray Mould	28.3	3.59e-42	155
IrpexlacteusBJFC24_002638-T1	O93800_ALTAL	Alternaria alternata	Plant	plants	Leaf spot, rots	Leaf Spot	27.6	1.17e-41	155
IrpexlacteusBJFC24_002206-T1	Q5AG40_CANAL	Candida albicans	Isolated from a wide variety of substrates including humans	animals	invasive candidal disease	invasive candidal disease	36.4	1.01e-41	154
IrpexlacteusBJFC24_004702-T1	A4RJV7_MAGO7	Magnaporthe oryzae	Poaceae, especially important on Oryzae	herb	Rice blast	Rice Blast	44.4	1.67e-47	154
IrpexlacteusBJFC24_006428-T1	Q75WR5_9PLEO	Alternaria iridicola	Belamcanda chinensis: Korea,Gladiolus ?gandavensis: Korea,Iris japonica: China,Iris missouriensis (Leaf spot.): Idaho; Montana; Oregon; Washington,Iris sp. (Leaf spot.): China; Texas; Washing	herb	Leaf spot	Leaf Spot	38.3	1.4e-46	153
IrpexlacteusBJFC24_010511-T1	Q5AHA0_CANAL	Candida albicans	Isolated from a wide variety of substrates including humans	animals	invasive candidal disease	invasive candidal disease	38.2	3.19e-40	153
IrpexlacteusBJFC24_005296-T1	Q5GFD3_PHAND	Phaeosphaeria nodorum	Multiple genera of Poaceae and Blysmus compressus (Cyperaceae)	herb	Glume blotch of wheat and other grasses	Glume Blotch	30.9	2.72e-42	152
IrpexlacteusBJFC24_005347-T1	Q5GFD3_PHAND	Phaeosphaeria nodorum	Multiple genera of Poaceae and Blysmus compressus (Cyperaceae)	herb	Glume blotch of wheat and other grasses	Glume Blotch	28.6	1.19e-42	152
IrpexlacteusBJFC24_009141-T1	Q59RW3_CANAL	Candida albicans	Isolated from a wide variety of substrates including humans	animals	invasive candidal disease	invasive candidal disease	47.4	5.17e-48	151
IrpexlacteusBJFC24_010307-T1	F2QYD1_PICP7	Pichia pastoris	humans	vertebrata	occasional infection	Occasional Infection	33.2	2.03e-39	151
IrpexlacteusBJFC24_004097-T1	C5GH04_AJEDR	Ajellomyces dermatitidis	humans	vertebrata	cutaneous Blastomyces dermatitidis infection	cutaneous Infection	30	3e-39	150
IrpexlacteusBJFC24_002169-T1	Q6ZX14_MAGGR	Magnaporthe grisea	Digitaria (Poaceae)	herb	Leaf spot	Leaf Spot	25.8	2.06e-36	149
IrpexlacteusBJFC24_002226-T1	Q9P8W9_CRYNE	Cryptococcus neoformans	humans	vertebrata	cryptococcosis	Cryptococcosis	52.1	1.19e-45	149
IrpexlacteusBJFC24_003598-T1	Q59NL7_CANAL	Candida albicans	Isolated from a wide variety of substrates including humans	animals	invasive candidal disease	invasive candidal disease	40.5	2.73e-41	149
IrpexlacteusBJFC24_007097-T1	Q5GFD3_PHAND	Phaeosphaeria nodorum	Multiple genera of Poaceae and Blysmus compressus (Cyperaceae)	herb	Glume blotch of wheat and other grasses	Glume Blotch	29.6	1.38e-41	149
IrpexlacteusBJFC24_007940-T1	Q0PND8_MAGGR	Magnaporthe grisea	Digitaria (Poaceae)	herb	Leaf spot	Leaf Spot	36.9	1.44e-39	149
IrpexlacteusBJFC24_008223-T1	Q5ABD7_CANAL	Candida albicans	Isolated from a wide variety of substrates including humans	animals	invasive candidal disease	invasive candidal disease	33.1	1.47e-39	149
IrpexlacteusBJFC24_011114-T1	Q5XTQ5_BOTFU	Botryotinia fuckeliana	Various plant families	plants	Grey mould. Parasite or saprophyte	Gray Mould	29.3	8.06e-40	149
IrpexlacteusBJFC24_007934-T1	HOG1_CRYPA	Cryphonectria parasitica	Castanea spp., Fagus sylvatica, Quercus spp. (Fagaceae)	xyloid	Chestnut blight. Cankers	Canker	32.5	1.16e-39	148
IrpexlacteusBJFC24_000456-T1	Q0PND8_MAGGR	Magnaporthe grisea	Digitaria (Poaceae)	herb	Leaf spot	Leaf Spot	36	5.36e-37	146
IrpexlacteusBJFC24_003890-T1	Q3I4V7_CRYNV	Cryptococcus neoformans	humans	vertebrata	cryptococcosis	Cryptococcosis	39.3	1.17e-44	146
IrpexlacteusBJFC24_004015-T1	Q5K2R7_CLAPU	Claviceps purpurea	outcrossing species	plants	ergotism	Ergotism	49	7.45e-37	146
IrpexlacteusBJFC24_001716-T1	Q5EMY3_MAGGR	Magnaporthe grisea	Digitaria (Poaceae)	herb	Leaf spot	Leaf Spot	40.3	4.99e-40	145
IrpexlacteusBJFC24_008337-T1	Q5AP97_CANAL	Candida albicans	Isolated from a wide variety of substrates including humans	animals	invasive candidal disease	invasive candidal disease	36.6	3.86e-36	145
IrpexlacteusBJFC24_009717-T1	O13316_MAGGR	Magnaporthe grisea	Digitaria (Poaceae)	herb	Leaf spot	Leaf Spot	36	2.89e-40	145
IrpexlacteusBJFC24_004183-T1	Q99324_SEPLY	Septoria lycopersici	Primarily tomato, Lycopersicon esculentum, also Solanum spp. and other Solanaceae	herb	Leaf spot	Leaf Spot	24.7	1.04e-36	144
IrpexlacteusBJFC24_007554-T1	C1GMG4_PARBD	Paracoccidioides brasiliensis	humans	vertebrata	Paracoccidioidomycosis	Paracoccidioidomycosis	32.2	4.32e-37	144
IrpexlacteusBJFC24_010524-T1	DHH1_CRYNV	Cryptococcus neoformans	humans	vertebrata	cryptococcosis	Cryptococcosis	28.7	9.78e-38	144
IrpexlacteusBJFC24_000938-T1	Q5XTQ4_BOTFU	Botryotinia fuckeliana	Various plant families	plants	Grey mould. Parasite or saprophyte	Gray Mould	30.5	1.18e-38	143
IrpexlacteusBJFC24_011272-T1	Q5AG40_CANAL	Candida albicans	Isolated from a wide variety of substrates including humans	animals	invasive candidal disease	invasive candidal disease	39.4	8.46e-38	143
IrpexlacteusBJFC24_000236-T1	PACC_CANAL	Candida albicans	Isolated from a wide variety of substrates including humans	animals	invasive candidal disease	invasive candidal disease	63.2	2.17e-36	142
IrpexlacteusBJFC24_008603-T1	Q5K2R7_CLAPU	Claviceps purpurea	outcrossing species	plants	ergotism	Ergotism	40.1	2.12e-37	142
IrpexlacteusBJFC24_002266-T1	TUP1_CANAL	Candida albicans	Isolated from a wide variety of substrates including humans	animals	invasive candidal disease	invasive candidal disease	45.9	3.13e-36	140
IrpexlacteusBJFC24_003251-T1	Q59RW2_CANAL	Candida albicans	Isolated from a wide variety of substrates including humans	animals	invasive candidal disease	invasive candidal disease	33.8	5.12e-37	140
IrpexlacteusBJFC24_004093-T1	Q5GFD3_PHAND	Phaeosphaeria nodorum	Multiple genera of Poaceae and Blysmus compressus (Cyperaceae)	herb	Glume blotch of wheat and other grasses	Glume Blotch	30.2	4.29e-39	140
IrpexlacteusBJFC24_005633-T1	STE20_CANAL	Candida albicans	Isolated from a wide variety of substrates including humans	animals	invasive candidal disease	invasive candidal disease	35.2	1.45e-34	140
IrpexlacteusBJFC24_000856-T1	Q5AHJ0_CANAL	Candida albicans	Isolated from a wide variety of substrates including humans	animals	invasive candidal disease	invasive candidal disease	62.3	4.49e-45	139
IrpexlacteusBJFC24_004710-T1	Q5AFI8_CANAL	Candida albicans	Isolated from a wide variety of substrates including humans	animals	invasive candidal disease	invasive candidal disease	32.7	6.04e-39	139
IrpexlacteusBJFC24_007750-T1	C4YES7_CANAW	Candida albicans	Isolated from a wide variety of substrates including humans	animals	invasive candidal disease	invasive candidal disease	42.5	2.6e-42	139
IrpexlacteusBJFC24_009402-T1	O74123_PHYBL	Phycomyces blakesleeanus	plants	plants	infection	Infection	67.9	2.37e-39	139
IrpexlacteusBJFC24_003740-T1	Q96WW9_GIBPU	Gibberella pulicaris	Various plant families	plants	Tree canker, rot of potatoes (Samuels et al. 2006). Root rot (Booth 1973)	Rot	25.4	5.44e-35	138
IrpexlacteusBJFC24_004907-T1	A4RGG9_MAGO7	Magnaporthe oryzae	Poaceae, especially important on Oryzae	herb	Rice blast	Rice Blast	35.5	6.81e-40	138
IrpexlacteusBJFC24_007651-T1	Q0PND8_MAGGR	Magnaporthe grisea	Digitaria (Poaceae)	herb	Leaf spot	Leaf Spot	37.6	5.96e-34	138
IrpexlacteusBJFC24_004852-T1	D2JLR3_9HYPO	Fusarium sp	animals	animals	mycotoxins	Mycotoxins	57.6	3.45e-43	137
IrpexlacteusBJFC24_006384-T1	Q96VB5_ALTAL	Alternaria alternata	Plant	plants	Leaf spot, rots	Leaf Spot	36.4	4.84e-38	137
IrpexlacteusBJFC24_007326-T1	Q5AG40_CANAL	Candida albicans	Isolated from a wide variety of substrates including humans	animals	invasive candidal disease	invasive candidal disease	39.7	1.01e-37	137
IrpexlacteusBJFC24_010227-T1	Q30E79_CRYNV	Cryptococcus neoformans	humans	vertebrata	cryptococcosis	Cryptococcosis	35.8	1.56e-40	137
IrpexlacteusBJFC24_000619-T1	Q59VQ3_CANAL	Candida albicans	Isolated from a wide variety of substrates including humans	animals	invasive candidal disease	invasive candidal disease	34.1	2.07e-41	136
IrpexlacteusBJFC24_002225-T1	Q9UVQ4_CRYNE	Cryptococcus neoformans	humans	vertebrata	cryptococcosis	Cryptococcosis	43.7	8.31e-42	136
IrpexlacteusBJFC24_006334-T1	Q5EMY3_MAGGR	Magnaporthe grisea	Digitaria (Poaceae)	herb	Leaf spot	Leaf Spot	35.8	1.29e-36	136
IrpexlacteusBJFC24_000060-T1	Q8X1F0_CRYNE	Cryptococcus neoformans	humans	vertebrata	cryptococcosis	Cryptococcosis	31.2	3.05e-34	135
IrpexlacteusBJFC24_001209-T1	PEPA_ASPFC	Neosartorya fumigata	humans	vertebrata	infection	Infection	35.5	9.97e-37	135
IrpexlacteusBJFC24_003513-T1	Q5GFD3_PHAND	Phaeosphaeria nodorum	Multiple genera of Poaceae and Blysmus compressus (Cyperaceae)	herb	Glume blotch of wheat and other grasses	Glume Blotch	27.3	3.79e-36	135
IrpexlacteusBJFC24_004584-T1	Q5XTQ5_BOTFU	Botryotinia fuckeliana	Various plant families	plants	Grey mould. Parasite or saprophyte	Gray Mould	26.5	5.52e-35	135
IrpexlacteusBJFC24_008535-T1	CARP_ARTBC	Arthroderma benhamiae	hedgehogs	vertebrata	ringworm,Kerion Celsi Disease	Kerion Celsi Disease	28.6	3.16e-36	135
IrpexlacteusBJFC24_002482-T1	Q9HFW0_CRYNE	Cryptococcus neoformans	humans	vertebrata	cryptococcosis	Cryptococcosis	34.4	3.82e-34	134
IrpexlacteusBJFC24_002486-T1	Q9HFW0_CRYNE	Cryptococcus neoformans	humans	vertebrata	cryptococcosis	Cryptococcosis	34.4	1.47e-34	134
IrpexlacteusBJFC24_004708-T1	A4QVF8_MAGO7	Magnaporthe oryzae	Poaceae, especially important on Oryzae	herb	Rice blast	Rice Blast	28.8	1.42e-37	134
IrpexlacteusBJFC24_000871-T1	Q59QC5_CANAL	Candida albicans	Isolated from a wide variety of substrates including humans	animals	invasive candidal disease	invasive candidal disease	51.9	5.23e-40	133
IrpexlacteusBJFC24_008192-T1	Q5A4X5_CANAL	Candida albicans	Isolated from a wide variety of substrates including humans	animals	invasive candidal disease	invasive candidal disease	58.3	2.63e-35	133
IrpexlacteusBJFC24_002052-T1	Q9UVQ4_CRYNE	Cryptococcus neoformans	humans	vertebrata	cryptococcosis	Cryptococcosis	63.1	2.93e-41	132
IrpexlacteusBJFC24_003195-T1	O59928_HYPVI	Hypocrea virens	humans	vertebrata	infection	Infection	39.1	6.44e-38	132
IrpexlacteusBJFC24_008534-T1	Q9UVJ0_CANAL	Candida albicans	Isolated from a wide variety of substrates including humans	animals	invasive candidal disease	invasive candidal disease	44.5	2.56e-39	132
IrpexlacteusBJFC24_005342-T1	Q5GFD3_PHAND	Phaeosphaeria nodorum	Multiple genera of Poaceae and Blysmus compressus (Cyperaceae)	herb	Glume blotch of wheat and other grasses	Glume Blotch	28.7	6.04e-35	131
IrpexlacteusBJFC24_005555-T1	Q56J91_CANGB	Candida glabrata	humans	vertebrata	Occasional invasive candidal disease	Occasional Infection	30.3	2.37e-36	131
IrpexlacteusBJFC24_005817-T1	Q5A5C1_CANAL	Candida albicans	Isolated from a wide variety of substrates including humans	animals	invasive candidal disease	invasive candidal disease	29.7	2.02e-36	131
IrpexlacteusBJFC24_000973-T1	A4QPV0_MAGO7	Magnaporthe oryzae	Poaceae, especially important on Oryzae	herb	Rice blast	Rice Blast	31.4	2.04e-35	129
IrpexlacteusBJFC24_008191-T1	Q5A4X5_CANAL	Candida albicans	Isolated from a wide variety of substrates including humans	animals	invasive candidal disease	invasive candidal disease	53.4	9.06e-33	129
IrpexlacteusBJFC24_009113-T1	A4QPV0_MAGO7	Magnaporthe oryzae	Poaceae, especially important on Oryzae	herb	Rice blast	Rice Blast	32.5	3.87e-35	129
IrpexlacteusBJFC24_000950-T1	C0SHQ9_PARBP	Paracoccidioides brasiliensis	humans	vertebrata	Paracoccidioidomycosis	Paracoccidioidomycosis	56.9	2.29e-39	128
IrpexlacteusBJFC24_003877-T1	O74123_PHYBL	Phycomyces blakesleeanus	plants	plants	infection	Infection	61.5	1.47e-35	128
IrpexlacteusBJFC24_009388-T1	Q6EH42_PHAND	Phaeosphaeria nodorum	Multiple genera of Poaceae and Blysmus compressus (Cyperaceae)	herb	Glume blotch of wheat and other grasses	Glume Blotch	35.4	7.17e-34	128
IrpexlacteusBJFC24_000991-T1	Q7ZA48_9HYPO	Verticillium fungicola	humans	vertebrata	Verticillium disease or dry bubble	Verticillium Disease	28.1	1.02e-33	127
IrpexlacteusBJFC24_003889-T1	Q3I4V7_CRYNV	Cryptococcus neoformans	humans	vertebrata	cryptococcosis	Cryptococcosis	36.3	1.38e-37	127
IrpexlacteusBJFC24_007785-T1	Q5AL52_CANAL	Candida albicans	Isolated from a wide variety of substrates including humans	animals	invasive candidal disease	invasive candidal disease	22.7	3.13e-30	127
IrpexlacteusBJFC24_010815-T1	Q9HFW4_USTMD	Ustilago maydis	Euchlaena spp., Zea spp. (Poaceae)	herb	Smut. Corn smut	Smut	37.7	1.56e-30	127
IrpexlacteusBJFC24_004497-T1	A6ZNQ8_YEAS7	Saccharomyces cerevisiae	humans	vertebrata	occasional infection	Occasional Infection	31.2	1.16e-32	126
IrpexlacteusBJFC24_006390-T1	Q2LK92_BOTFU	Botryotinia fuckeliana	Various plant families	plants	Grey mould. Parasite or saprophyte	Gray Mould	59.7	2.85e-40	126
IrpexlacteusBJFC24_010499-T1	Q59Z94_CANAL	Candida albicans	Isolated from a wide variety of substrates including humans	animals	invasive candidal disease	invasive candidal disease	29.2	3.86e-32	126
IrpexlacteusBJFC24_005421-T1	GPA1_USTMA	Ustilago maydis	Euchlaena spp., Zea spp. (Poaceae)	herb	Smut. Corn smut	Smut	34	5.07e-33	125
IrpexlacteusBJFC24_006386-T1	Q9P8W9_CRYNE	Cryptococcus neoformans	humans	vertebrata	cryptococcosis	Cryptococcosis	52.3	2.17e-34	125
IrpexlacteusBJFC24_008913-T1	Q2I0M6_CERNC	Cercospora nicotianae	Numerous taxa in Solanaceae	xyloid	Leaf spot	Leaf Spot	29.1	9.24e-32	125
IrpexlacteusBJFC24_008971-T1	CTSD_ARTBC	Arthroderma benhamiae	hedgehogs	vertebrata	ringworm,Kerion Celsi Disease	Kerion Celsi Disease	31.9	3.46e-32	125
IrpexlacteusBJFC24_001208-T1	Q8NJS2_LEPMC	Leptosphaeria maculans	Brassica spp. and other Brassicaceae	herb	Black leg, canker, dry rot, leaf spot	Canker	33.5	1.18e-32	124
IrpexlacteusBJFC24_004819-T1	Q5A755_CANAL	Candida albicans	Isolated from a wide variety of substrates including humans	animals	invasive candidal disease	invasive candidal disease	37.2	1.36e-30	124
IrpexlacteusBJFC24_007412-T1	Q8J0U4_LEPMC	Leptosphaeria maculans	Brassica spp. and other Brassicaceae	herb	Black leg, canker, dry rot, leaf spot	Canker	47.4	9.33e-39	124
IrpexlacteusBJFC24_008857-T1	Q9HFW0_CRYNE	Cryptococcus neoformans	humans	vertebrata	cryptococcosis	Cryptococcosis	32.7	4.98e-31	124
IrpexlacteusBJFC24_008179-T1	Q8J129_ASPFM	Neosartorya fumigata	humans	vertebrata	infection	Infection	31.7	8.8e-31	123
IrpexlacteusBJFC24_006468-T1	Q2I0M6_CERNC	Cercospora nicotianae	Numerous taxa in Solanaceae	xyloid	Leaf spot	Leaf Spot	29.8	1.29e-30	122
IrpexlacteusBJFC24_006481-T1	Q2I0M6_CERNC	Cercospora nicotianae	Numerous taxa in Solanaceae	xyloid	Leaf spot	Leaf Spot	28.5	1.28e-30	122
IrpexlacteusBJFC24_010131-T1	C1GMG4_PARBD	Paracoccidioides brasiliensis	humans	vertebrata	Paracoccidioidomycosis	Paracoccidioidomycosis	29.2	8.21e-30	122
IrpexlacteusBJFC24_010613-T1	C5GWE1_AJEDR	Ajellomyces dermatitidis	humans	vertebrata	cutaneous Blastomyces dermatitidis infection	cutaneous Infection	39.4	7.01e-31	122
IrpexlacteusBJFC24_002144-T1	Q8J0U4_LEPMC	Leptosphaeria maculans	Brassica spp. and other Brassicaceae	herb	Black leg, canker, dry rot, leaf spot	Canker	48.6	2.99e-37	121
IrpexlacteusBJFC24_003953-T1	Q4PDC5_USTMA	Ustilago maydis	Euchlaena spp., Zea spp. (Poaceae)	herb	Smut. Corn smut	Smut	28.4	4.7e-30	121
IrpexlacteusBJFC24_007853-T1	Q32WF7_PHAND	Phaeosphaeria nodorum	Multiple genera of Poaceae and Blysmus compressus (Cyperaceae)	herb	Glume blotch of wheat and other grasses	Glume Blotch	35.3	2.36e-33	121
IrpexlacteusBJFC24_011192-T1	Q5AM49_CANAL	Candida albicans	Isolated from a wide variety of substrates including humans	animals	invasive candidal disease	invasive candidal disease	31.3	3.64e-29	121
IrpexlacteusBJFC24_002310-T1	Q5XTQ4_BOTFU	Botryotinia fuckeliana	Various plant families	plants	Grey mould. Parasite or saprophyte	Gray Mould	30	5.57e-30	120
IrpexlacteusBJFC24_006374-T1	SODC_CANAL	Candida albicans	Isolated from a wide variety of substrates including humans	animals	invasive candidal disease	invasive candidal disease	54	2.04e-36	120
IrpexlacteusBJFC24_007362-T1	A4QTS1_MAGO7	Magnaporthe oryzae	Poaceae, especially important on Oryzae	herb	Rice blast	Rice Blast	51.5	4.57e-29	120
IrpexlacteusBJFC24_007417-T1	Q8J0U4_LEPMC	Leptosphaeria maculans	Brassica spp. and other Brassicaceae	herb	Black leg, canker, dry rot, leaf spot	Canker	48.2	3.06e-37	120
IrpexlacteusBJFC24_007425-T1	Q5K995_CRYNJ	Cryptococcus neoformans	humans	vertebrata	cryptococcosis	Cryptococcosis	38.1	5.44e-29	120
IrpexlacteusBJFC24_008165-T1	Q5A1D3_CANAL	Candida albicans	Isolated from a wide variety of substrates including humans	animals	invasive candidal disease	invasive candidal disease	30.8	2.84e-30	120
IrpexlacteusBJFC24_008710-T1	HOG1_CRYPA	Cryphonectria parasitica	Castanea spp., Fagus sylvatica, Quercus spp. (Fagaceae)	xyloid	Chestnut blight. Cankers	Canker	32.1	3.71e-30	120
IrpexlacteusBJFC24_004102-T1	Q0PND8_MAGGR	Magnaporthe grisea	Digitaria (Poaceae)	herb	Leaf spot	Leaf Spot	30.3	1.42e-28	119
IrpexlacteusBJFC24_000426-T1	O74123_PHYBL	Phycomyces blakesleeanus	plants	plants	infection	Infection	57.1	3.37e-32	118
IrpexlacteusBJFC24_005619-T1	Q5AG71_CANAL	Candida albicans	Isolated from a wide variety of substrates including humans	animals	invasive candidal disease	invasive candidal disease	31.5	1.95e-28	118
IrpexlacteusBJFC24_011469-T1	CTSD_ARTBC	Arthroderma benhamiae	hedgehogs	vertebrata	ringworm,Kerion Celsi Disease	Kerion Celsi Disease	28.5	7.53e-30	118
IrpexlacteusBJFC24_002780-T1	A4RB72_MAGO7	Magnaporthe oryzae	Poaceae, especially important on Oryzae	herb	Rice blast	Rice Blast	23.9	3.84e-27	117
IrpexlacteusBJFC24_006467-T1	Q2I0M6_CERNC	Cercospora nicotianae	Numerous taxa in Solanaceae	xyloid	Leaf spot	Leaf Spot	26	4.21e-29	117
IrpexlacteusBJFC24_007746-T1	Q8J230_USTMD	Ustilago maydis	Euchlaena spp., Zea spp. (Poaceae)	herb	Smut. Corn smut	Smut	29.9	3.91e-29	117
IrpexlacteusBJFC24_008578-T1	B9WMV3_CANDC	Candida dubliniensis	humans	vertebrata	leptomeningeal disease,occasional invasive candidal disease	Leptomeningeal Disease	28	4.69e-28	117
IrpexlacteusBJFC24_009623-T1	Q59YF3_CANAL	Candida albicans	Isolated from a wide variety of substrates including humans	animals	invasive candidal disease	invasive candidal disease	27.7	8.12e-28	117
IrpexlacteusBJFC24_000782-T1	A4QSA8_MAGO7	Magnaporthe oryzae	Poaceae, especially important on Oryzae	herb	Rice blast	Rice Blast	47.8	9.99e-34	116
IrpexlacteusBJFC24_007381-T1	Q9P8L8_BOTFU	Botryotinia fuckeliana	Various plant families	plants	Grey mould. Parasite or saprophyte	Gray Mould	25.2	2.91e-28	116
IrpexlacteusBJFC24_007471-T1	Q5EMY3_MAGGR	Magnaporthe grisea	Digitaria (Poaceae)	herb	Leaf spot	Leaf Spot	35.3	8.27e-29	116
IrpexlacteusBJFC24_001546-T1	O60034_BOTFU	Botryotinia fuckeliana	Various plant families	plants	Grey mould. Parasite or saprophyte	Gray Mould	32.9	7.66e-27	115
IrpexlacteusBJFC24_007607-T1	Q9P8W9_CRYNE	Cryptococcus neoformans	humans	vertebrata	cryptococcosis	Cryptococcosis	48.9	1.54e-34	115
IrpexlacteusBJFC24_010357-T1	Q8TGW9_CANAL	Candida albicans	Isolated from a wide variety of substrates including humans	animals	invasive candidal disease	invasive candidal disease	53.2	8.71e-27	115
IrpexlacteusBJFC24_011711-T1	CTSD_ARTBC	Arthroderma benhamiae	hedgehogs	vertebrata	ringworm,Kerion Celsi Disease	Kerion Celsi Disease	30.4	4.16e-29	115
IrpexlacteusBJFC24_001850-T1	Q5A1D3_CANAL	Candida albicans	Isolated from a wide variety of substrates including humans	animals	invasive candidal disease	invasive candidal disease	29.6	1.69e-28	114
IrpexlacteusBJFC24_003324-T1	F2QQX0_PICP7	Pichia pastoris	humans	vertebrata	occasional infection	Occasional Infection	24.1	8.75e-26	113
IrpexlacteusBJFC24_008480-T1	Q8J0U4_LEPMC	Leptosphaeria maculans	Brassica spp. and other Brassicaceae	herb	Black leg, canker, dry rot, leaf spot	Canker	47.9	3.18e-34	113
IrpexlacteusBJFC24_004761-T1	Q59X89_CANAL	Candida albicans	Isolated from a wide variety of substrates including humans	animals	invasive candidal disease	invasive candidal disease	45.1	1.9e-30	112
IrpexlacteusBJFC24_006271-T1	A4QVB5_MAGO7	Magnaporthe oryzae	Poaceae, especially important on Oryzae	herb	Rice blast	Rice Blast	23.9	1.45e-26	112
IrpexlacteusBJFC24_009120-T1	O59928_HYPVI	Hypocrea virens	humans	vertebrata	infection	Infection	25.5	3e-28	112
IrpexlacteusBJFC24_009850-T1	Q75WR5_9PLEO	Alternaria iridicola	Belamcanda chinensis: Korea,Gladiolus ?gandavensis: Korea,Iris japonica: China,Iris missouriensis (Leaf spot.): Idaho; Montana; Oregon; Washington,Iris sp. (Leaf spot.): China; Texas; Washing	herb	Leaf spot	Leaf Spot	32.6	4.76e-31	112
IrpexlacteusBJFC24_005226-T1	Q5XTQ5_BOTFU	Botryotinia fuckeliana	Various plant families	plants	Grey mould. Parasite or saprophyte	Gray Mould	25.9	5.91e-27	111
IrpexlacteusBJFC24_009145-T1	Q96UH9_MAGGR	Magnaporthe grisea	Digitaria (Poaceae)	herb	Leaf spot	Leaf Spot	30.4	5.14e-26	111
IrpexlacteusBJFC24_009703-T1	Q5AM49_CANAL	Candida albicans	Isolated from a wide variety of substrates including humans	animals	invasive candidal disease	invasive candidal disease	23.4	4.05e-26	111
IrpexlacteusBJFC24_009975-T1	Q5XTQ4_BOTFU	Botryotinia fuckeliana	Various plant families	plants	Grey mould. Parasite or saprophyte	Gray Mould	31.6	9.4e-27	111
IrpexlacteusBJFC24_010086-T1	Q6IVV6_BOTFU	Botryotinia fuckeliana	Various plant families	plants	Grey mould. Parasite or saprophyte	Gray Mould	26.5	1.28e-28	111
IrpexlacteusBJFC24_005545-T1	Q5RLJ7_CRYNV	Cryptococcus neoformans	humans	vertebrata	cryptococcosis	Cryptococcosis	25.5	2.9e-27	110
IrpexlacteusBJFC24_008232-T1	Q59M50_CANAL	Candida albicans	Isolated from a wide variety of substrates including humans	animals	invasive candidal disease	invasive candidal disease	31.7	7.68e-27	110
IrpexlacteusBJFC24_004701-T1	Q5A7S7_CANAL	Candida albicans	Isolated from a wide variety of substrates including humans	animals	invasive candidal disease	invasive candidal disease	30.8	3.82e-26	109
IrpexlacteusBJFC24_008108-T1	Q9P4A1_CRYNE	Cryptococcus neoformans	humans	vertebrata	cryptococcosis	Cryptococcosis	35.6	6.06e-30	108
IrpexlacteusBJFC24_008874-T1	Q8J0U4_LEPMC	Leptosphaeria maculans	Brassica spp. and other Brassicaceae	herb	Black leg, canker, dry rot, leaf spot	Canker	41.7	1.62e-32	108
IrpexlacteusBJFC24_004629-T1	PEPA_COCP7	Coccidioides posadasii	humans	vertebrata	coccidiomycosis	Coccidiomycosis	35.2	8.56e-26	107
IrpexlacteusBJFC24_010006-T1	Q99079_USTMD	Ustilago maydis	Euchlaena spp., Zea spp. (Poaceae)	herb	Smut. Corn smut	Smut	33.6	7.89e-27	107
IrpexlacteusBJFC24_011713-T1	Q8NJS2_LEPMC	Leptosphaeria maculans	Brassica spp. and other Brassicaceae	herb	Black leg, canker, dry rot, leaf spot	Canker	30.8	1.25e-26	107
IrpexlacteusBJFC24_000049-T1	Q3Y5V5_MAGGR	Magnaporthe grisea	Digitaria (Poaceae)	herb	Leaf spot	Leaf Spot	32.7	7.46e-24	106
IrpexlacteusBJFC24_002794-T1	Q01446_NECHA	Nectria haematococca	Trees of various plant families	xyloid	Fruit rot, stem rot	Fruit Rot	27	7.34e-26	106
IrpexlacteusBJFC24_002406-T1	C5GH04_AJEDR	Ajellomyces dermatitidis	humans	vertebrata	cutaneous Blastomyces dermatitidis infection	cutaneous Infection	28	1.66e-24	105
IrpexlacteusBJFC24_004563-T1	Q5XTQ5_BOTFU	Botryotinia fuckeliana	Various plant families	plants	Grey mould. Parasite or saprophyte	Gray Mould	23	6.69e-25	105
IrpexlacteusBJFC24_005819-T1	Q59RG1_CANAL	Candida albicans	Isolated from a wide variety of substrates including humans	animals	invasive candidal disease	invasive candidal disease	24.8	2.4e-25	105
IrpexlacteusBJFC24_006159-T1	Q5APH9_CANAL	Candida albicans	Isolated from a wide variety of substrates including humans	animals	invasive candidal disease	invasive candidal disease	27.7	6.31e-26	105
IrpexlacteusBJFC24_007270-T1	Q32WF7_PHAND	Phaeosphaeria nodorum	Multiple genera of Poaceae and Blysmus compressus (Cyperaceae)	herb	Glume blotch of wheat and other grasses	Glume Blotch	32.2	1.86e-27	105
IrpexlacteusBJFC24_011546-T1	O13337_MAGGR	Magnaporthe grisea	Digitaria (Poaceae)	herb	Leaf spot	Leaf Spot	64.9	3.41e-25	105
IrpexlacteusBJFC24_000327-T1	Q59Z94_CANAL	Candida albicans	Isolated from a wide variety of substrates including humans	animals	invasive candidal disease	invasive candidal disease	31.3	1.22e-24	103
IrpexlacteusBJFC24_003064-T1	A4QVF8_MAGO7	Magnaporthe oryzae	Poaceae, especially important on Oryzae	herb	Rice blast	Rice Blast	27.1	3.63e-26	103
IrpexlacteusBJFC24_003660-T1	Q75WR5_9PLEO	Alternaria iridicola	Belamcanda chinensis: Korea,Gladiolus ?gandavensis: Korea,Iris japonica: China,Iris missouriensis (Leaf spot.): Idaho; Montana; Oregon; Washington,Iris sp. (Leaf spot.): China; Texas; Washing	herb	Leaf spot	Leaf Spot	30.8	1.16e-27	103
IrpexlacteusBJFC24_005783-T1	F6K8L5_CRYNV	Cryptococcus neoformans	humans	vertebrata	cryptococcosis	Cryptococcosis	33.3	2.87e-27	103
IrpexlacteusBJFC24_010001-T1	Q6WP53_BOTFU	Botryotinia fuckeliana	Various plant families	plants	Grey mould. Parasite or saprophyte	Gray Mould	48.1	6.69e-26	103
IrpexlacteusBJFC24_000960-T1	Q5K8C9_CRYNJ	Cryptococcus neoformans	humans	vertebrata	cryptococcosis	Cryptococcosis	47.3	8.92e-31	102
IrpexlacteusBJFC24_002664-T1	Q59SI6_CANAL	Candida albicans	Isolated from a wide variety of substrates including humans	animals	invasive candidal disease	invasive candidal disease	39.7	1.16e-25	102
IrpexlacteusBJFC24_004539-T1	Q96VB3_ALTAL	Alternaria alternata	Plant	plants	Leaf spot, rots	Leaf Spot	31.6	1.35e-26	102
IrpexlacteusBJFC24_011376-T1	DHH1_CRYNV	Cryptococcus neoformans	humans	vertebrata	cryptococcosis	Cryptococcosis	29.3	1.22e-23	102
IrpexlacteusBJFC24_011626-T1	A9YDN6_MAGGR	Magnaporthe grisea	Digitaria (Poaceae)	herb	Leaf spot	Leaf Spot	58.9	7.36e-25	102
IrpexlacteusBJFC24_002809-T1	Q59VF3_CANAL	Candida albicans	Isolated from a wide variety of substrates including humans	animals	invasive candidal disease	invasive candidal disease	42.6	8.49e-24	101
IrpexlacteusBJFC24_009198-T1	Q5AM49_CANAL	Candida albicans	Isolated from a wide variety of substrates including humans	animals	invasive candidal disease	invasive candidal disease	27.1	9.98e-23	101
IrpexlacteusBJFC24_010007-T1	Q5AG71_CANAL	Candida albicans	Isolated from a wide variety of substrates including humans	animals	invasive candidal disease	invasive candidal disease	32	6.44e-24	101
IrpexlacteusBJFC24_002984-T1	Q5A4X5_CANAL	Candida albicans	Isolated from a wide variety of substrates including humans	animals	invasive candidal disease	invasive candidal disease	37.3	2.97e-23	100
IrpexlacteusBJFC24_004369-T1	Q3Y5V5_MAGGR	Magnaporthe grisea	Digitaria (Poaceae)	herb	Leaf spot	Leaf Spot	31.4	5.82e-22	100
IrpexlacteusBJFC24_008258-T1	C5GH04_AJEDR	Ajellomyces dermatitidis	humans	vertebrata	cutaneous Blastomyces dermatitidis infection	cutaneous Infection	34.8	8.38e-23	100
IrpexlacteusBJFC24_004440-T1	A4R7D1_MAGO7	Magnaporthe oryzae	Poaceae, especially important on Oryzae	herb	Rice blast	Rice Blast	28.9	7.11e-23	99.8
IrpexlacteusBJFC24_000221-T1	A6QVE8_AJECN	Ajellomyces capsulata	humans	vertebrata	Darling's disease	Darling's Disease	37.1	2.25e-25	99.4
IrpexlacteusBJFC24_002050-T1	Q9UVQ4_CRYNE	Cryptococcus neoformans	humans	vertebrata	cryptococcosis	Cryptococcosis	35.4	1.87e-27	99.4
IrpexlacteusBJFC24_009851-T1	Q75WR5_9PLEO	Alternaria iridicola	Belamcanda chinensis: Korea,Gladiolus ?gandavensis: Korea,Iris japonica: China,Iris missouriensis (Leaf spot.): Idaho; Montana; Oregon; Washington,Iris sp. (Leaf spot.): China; Texas; Washing	herb	Leaf spot	Leaf Spot	31.9	5.78e-26	99.4
IrpexlacteusBJFC24_002515-T1	Q6WP53_BOTFU	Botryotinia fuckeliana	Various plant families	plants	Grey mould. Parasite or saprophyte	Gray Mould	45.2	5.61e-27	98.2
IrpexlacteusBJFC24_009701-T1	Q59VF3_CANAL	Candida albicans	Isolated from a wide variety of substrates including humans	animals	invasive candidal disease	invasive candidal disease	27.6	2.7e-22	98.2
IrpexlacteusBJFC24_008657-T1	A0ST43_CERNC	Cercospora nicotianae	Numerous taxa in Solanaceae	xyloid	Leaf spot	Leaf Spot	34.9	4.98e-23	97.8
IrpexlacteusBJFC24_009734-T1	Q5XTQ4_BOTFU	Botryotinia fuckeliana	Various plant families	plants	Grey mould. Parasite or saprophyte	Gray Mould	35.4	1.09e-24	97.8
IrpexlacteusBJFC24_005352-T1	Q59WE5_CANAL	Candida albicans	Isolated from a wide variety of substrates including humans	animals	invasive candidal disease	invasive candidal disease	38.3	3.14e-23	97.4
IrpexlacteusBJFC24_007070-T1	E9P8N4_YEASX	Saccharomyces cerevisiae	humans	vertebrata	occasional infection	Occasional Infection	42	5.09e-26	97.4
IrpexlacteusBJFC24_009957-T1	Q4PDC5_USTMA	Ustilago maydis	Euchlaena spp., Zea spp. (Poaceae)	herb	Smut. Corn smut	Smut	36.4	1.46e-22	97.4
IrpexlacteusBJFC24_002408-T1	Q59JX6_CANAL	Candida albicans	Isolated from a wide variety of substrates including humans	animals	invasive candidal disease	invasive candidal disease	52	4.61e-25	97.1
IrpexlacteusBJFC24_006227-T1	Q5XTQ5_BOTFU	Botryotinia fuckeliana	Various plant families	plants	Grey mould. Parasite or saprophyte	Gray Mould	25.4	2.33e-22	97.1
IrpexlacteusBJFC24_009484-T1	C0S2E8_PARBP	Paracoccidioides brasiliensis	humans	vertebrata	Paracoccidioidomycosis	Paracoccidioidomycosis	30.9	9.58e-23	97.1
IrpexlacteusBJFC24_002043-T1	Q75WR5_9PLEO	Alternaria iridicola	Belamcanda chinensis: Korea,Gladiolus ?gandavensis: Korea,Iris japonica: China,Iris missouriensis (Leaf spot.): Idaho; Montana; Oregon; Washington,Iris sp. (Leaf spot.): China; Texas; Washing	herb	Leaf spot	Leaf Spot	30.9	7.71e-25	96.7
IrpexlacteusBJFC24_009472-T1	Q9HFW0_CRYNE	Cryptococcus neoformans	humans	vertebrata	cryptococcosis	Cryptococcosis	33.3	5.27e-22	96.7
IrpexlacteusBJFC24_005345-T1	Q5GFD3_PHAND	Phaeosphaeria nodorum	Multiple genera of Poaceae and Blysmus compressus (Cyperaceae)	herb	Glume blotch of wheat and other grasses	Glume Blotch	25.3	2.58e-22	95.5
IrpexlacteusBJFC24_010397-T1	Q8NKF8_CRYNV	Cryptococcus neoformans	humans	vertebrata	cryptococcosis	Cryptococcosis	29.5	3.78e-21	95.5
IrpexlacteusBJFC24_007758-T1	P87198_USTMD	Ustilago maydis	Euchlaena spp., Zea spp. (Poaceae)	herb	Smut. Corn smut	Smut	43.4	2.82e-20	95.1
IrpexlacteusBJFC24_009053-T1	Q2LK92_BOTFU	Botryotinia fuckeliana	Various plant families	plants	Grey mould. Parasite or saprophyte	Gray Mould	53.1	3.59e-27	94.7
IrpexlacteusBJFC24_003624-T1	A7A222_YEAS7	Saccharomyces cerevisiae	humans	vertebrata	occasional infection	Occasional Infection	46.8	1.25e-25	93.6
IrpexlacteusBJFC24_005271-T1	C6KEF5_MYCGR	Mycosphaerella graminicola	Triticum and possibly a few other grasses	herb	Leaf spot or speckled leaf blotch of wheat	Leaf Spot	33.2	7.35e-21	93.6
IrpexlacteusBJFC24_010597-T1	CTSD_ARTBC	Arthroderma benhamiae	hedgehogs	vertebrata	ringworm,Kerion Celsi Disease	Kerion Celsi Disease	28.9	1.11e-21	93.6
IrpexlacteusBJFC24_009618-T1	Q99079_USTMD	Ustilago maydis	Euchlaena spp., Zea spp. (Poaceae)	herb	Smut. Corn smut	Smut	37	2.78e-21	93.2
IrpexlacteusBJFC24_005229-T1	Q5AKA8_CANAL	Candida albicans	Isolated from a wide variety of substrates including humans	animals	invasive candidal disease	invasive candidal disease	72.5	1.75e-20	92.8
IrpexlacteusBJFC24_010531-T1	Q99101_USTMD	Ustilago maydis	Euchlaena spp., Zea spp. (Poaceae)	herb	Smut. Corn smut	Smut	43	5.92e-21	92.4
IrpexlacteusBJFC24_004653-T1	SNF7_CANAL	Candida albicans	Isolated from a wide variety of substrates including humans	animals	invasive candidal disease	invasive candidal disease	35.7	5.99e-24	92
IrpexlacteusBJFC24_010908-T1	C0SJJ7_PARBP	Paracoccidioides brasiliensis	humans	vertebrata	Paracoccidioidomycosis	Paracoccidioidomycosis	56.9	3.83e-24	92
IrpexlacteusBJFC24_005073-T1	Q7ZA48_9HYPO	Verticillium fungicola	humans	vertebrata	Verticillium disease or dry bubble	Verticillium Disease	25.7	1.16e-20	91.7
IrpexlacteusBJFC24_009610-T1	Q9C0M1_CANAL	Candida albicans	Isolated from a wide variety of substrates including humans	animals	invasive candidal disease	invasive candidal disease	24.1	8.45e-21	91.7
IrpexlacteusBJFC24_005344-T1	Q2Q466_MAGGR	Magnaporthe grisea	Digitaria (Poaceae)	herb	Leaf spot	Leaf Spot	49	2.13e-23	91.3
IrpexlacteusBJFC24_009262-T1	CARP_TRIVH	Trichophyton verrucosum	humans	vertebrata	infection	Infection	27.9	3.21e-21	91.3
IrpexlacteusBJFC24_002167-T1	F2QU09_PICP7	Pichia pastoris	humans	vertebrata	occasional infection	Occasional Infection	30.1	6.69e-20	90.9
IrpexlacteusBJFC24_002268-T1	Q59ZY7_CANAL	Candida albicans	Isolated from a wide variety of substrates including humans	animals	invasive candidal disease	invasive candidal disease	30.4	2.13e-21	90.9
IrpexlacteusBJFC24_001053-T1	Q5AM49_CANAL	Candida albicans	Isolated from a wide variety of substrates including humans	animals	invasive candidal disease	invasive candidal disease	39.4	4.09e-19	90.5
IrpexlacteusBJFC24_002594-T1	Q7ZA48_9HYPO	Verticillium fungicola	humans	vertebrata	Verticillium disease or dry bubble	Verticillium Disease	23.9	1.01e-20	90.5
IrpexlacteusBJFC24_001975-T1	Q5XTQ4_BOTFU	Botryotinia fuckeliana	Various plant families	plants	Grey mould. Parasite or saprophyte	Gray Mould	28.8	7.79e-20	90.1
IrpexlacteusBJFC24_007744-T1	A9Z1V6_PHAND	Phaeosphaeria nodorum	Multiple genera of Poaceae and Blysmus compressus (Cyperaceae)	herb	Glume blotch of wheat and other grasses	Glume Blotch	34.9	4.61e-21	90.1
IrpexlacteusBJFC24_007701-T1	C6KEF5_MYCGR	Mycosphaerella graminicola	Triticum and possibly a few other grasses	herb	Leaf spot or speckled leaf blotch of wheat	Leaf Spot	33.3	3.2e-19	89.7
IrpexlacteusBJFC24_010017-T1	O59918_USTMD	Ustilago maydis	Euchlaena spp., Zea spp. (Poaceae)	herb	Smut. Corn smut	Smut	34	4.73e-20	89.4
IrpexlacteusBJFC24_004957-T1	Q01446_NECHA	Nectria haematococca	Trees of various plant families	xyloid	Fruit rot, stem rot	Fruit Rot	23.7	7.74e-20	88.6
IrpexlacteusBJFC24_000020-T1	Q8NKF8_CRYNV	Cryptococcus neoformans	humans	vertebrata	cryptococcosis	Cryptococcosis	25.4	3.22e-19	88.2
IrpexlacteusBJFC24_000131-T1	P87198_USTMD	Ustilago maydis	Euchlaena spp., Zea spp. (Poaceae)	herb	Smut. Corn smut	Smut	24.7	1.26e-18	88.2
IrpexlacteusBJFC24_000440-T1	Q4PCH2_USTMA	Ustilago maydis	Euchlaena spp., Zea spp. (Poaceae)	herb	Smut. Corn smut	Smut	27.5	3.67e-19	88.2
IrpexlacteusBJFC24_007759-T1	A4RGG9_MAGO7	Magnaporthe oryzae	Poaceae, especially important on Oryzae	herb	Rice blast	Rice Blast	29	5.38e-21	87.8
IrpexlacteusBJFC24_007148-T1	Q5EGQ1_CRYNE	Cryptococcus neoformans	humans	vertebrata	cryptococcosis	Cryptococcosis	27.1	1.12e-19	87
IrpexlacteusBJFC24_003914-T1	O59928_HYPVI	Hypocrea virens	humans	vertebrata	infection	Infection	34	3.67e-19	86.7
IrpexlacteusBJFC24_005108-T1	C5GSW0_AJEDR	Ajellomyces dermatitidis	humans	vertebrata	cutaneous Blastomyces dermatitidis infection	cutaneous Infection	28.2	3.87e-19	86.7
IrpexlacteusBJFC24_009290-T1	Q59VF3_CANAL	Candida albicans	Isolated from a wide variety of substrates including humans	animals	invasive candidal disease	invasive candidal disease	37.5	1.2e-18	86.7
IrpexlacteusBJFC24_005387-T1	LAP4_TRIVH	Trichophyton verrucosum	humans	vertebrata	infection	Infection	31.1	2.19e-19	86.3
IrpexlacteusBJFC24_007069-T1	Q59ZY7_CANAL	Candida albicans	Isolated from a wide variety of substrates including humans	animals	invasive candidal disease	invasive candidal disease	36.2	2.39e-21	86.3
IrpexlacteusBJFC24_010328-T1	C6KEF4_MYCGR	Mycosphaerella graminicola	Triticum and possibly a few other grasses	herb	Leaf spot or speckled leaf blotch of wheat	Leaf Spot	30	6.83e-18	85.9
IrpexlacteusBJFC24_000738-T1	Q9HFZ2_CANAL	Candida albicans	Isolated from a wide variety of substrates including humans	animals	invasive candidal disease	invasive candidal disease	38.8	1.49e-19	85.5
IrpexlacteusBJFC24_002940-T1	A4R2T0_MAGO7	Magnaporthe oryzae	Poaceae, especially important on Oryzae	herb	Rice blast	Rice Blast	25.1	5.4e-18	85.5
IrpexlacteusBJFC24_000986-T1	CTSD_ARTBC	Arthroderma benhamiae	hedgehogs	vertebrata	ringworm,Kerion Celsi Disease	Kerion Celsi Disease	31.3	6.52e-19	85.1
IrpexlacteusBJFC24_001658-T1	Q7ZA48_9HYPO	Verticillium fungicola	humans	vertebrata	Verticillium disease or dry bubble	Verticillium Disease	25.7	3.39e-19	85.1
IrpexlacteusBJFC24_002358-T1	Q5XTQ5_BOTFU	Botryotinia fuckeliana	Various plant families	plants	Grey mould. Parasite or saprophyte	Gray Mould	23.3	1.73e-18	85.1
IrpexlacteusBJFC24_009592-T1	Q2VLJ1_GIBZA	Gibberella zeae	Principal hosts: Poaceae, including Zea mays (corn), Triticum aestivum (wheat), and Oryza sativa (rice). Additional hosts: various plant families	herb	Seedling blight, pre- and post-emergence blight, root and foot rot, brown rot, culm decay, head or kernel blight (scab or ear scab) of cereals. Leaf	Seedling Blight	33.9	1.3e-18	85.1
IrpexlacteusBJFC24_010217-T1	Q5AG71_CANAL	Candida albicans	Isolated from a wide variety of substrates including humans	animals	invasive candidal disease	invasive candidal disease	33.3	1.91e-18	85.1
IrpexlacteusBJFC24_007692-T1	A6QVE8_AJECN	Ajellomyces capsulata	humans	vertebrata	Darling's disease	Darling's Disease	42.4	1.74e-20	84.3
IrpexlacteusBJFC24_007213-T1	Q8X1F0_CRYNE	Cryptococcus neoformans	humans	vertebrata	cryptococcosis	Cryptococcosis	34.7	1.9e-17	84
IrpexlacteusBJFC24_007146-T1	CTSD_ARTBC	Arthroderma benhamiae	hedgehogs	vertebrata	ringworm,Kerion Celsi Disease	Kerion Celsi Disease	31.9	2.14e-18	83.6
IrpexlacteusBJFC24_008428-T1	Q5AG71_CANAL	Candida albicans	Isolated from a wide variety of substrates including humans	animals	invasive candidal disease	invasive candidal disease	32	2.49e-17	83.6
IrpexlacteusBJFC24_008125-T1	Q5KB00_CRYNJ	Cryptococcus neoformans	humans	vertebrata	cryptococcosis	Cryptococcosis	25.5	1.38e-16	82.8
IrpexlacteusBJFC24_000576-T1	C0SJJ7_PARBP	Paracoccidioides brasiliensis	humans	vertebrata	Paracoccidioidomycosis	Paracoccidioidomycosis	52	2.15e-20	82.4
IrpexlacteusBJFC24_010018-T1	Q5K2R7_CLAPU	Claviceps purpurea	outcrossing species	plants	ergotism	Ergotism	32.7	7.23e-18	82.4
IrpexlacteusBJFC24_008336-T1	Q5GFD3_PHAND	Phaeosphaeria nodorum	Multiple genera of Poaceae and Blysmus compressus (Cyperaceae)	herb	Glume blotch of wheat and other grasses	Glume Blotch	26.3	4.88e-18	82
IrpexlacteusBJFC24_000904-T1	Q5ABB1_CANAL	Candida albicans	Isolated from a wide variety of substrates including humans	animals	invasive candidal disease	invasive candidal disease	48	1.32e-22	81.6
IrpexlacteusBJFC24_004674-T1	Q5A7S7_CANAL	Candida albicans	Isolated from a wide variety of substrates including humans	animals	invasive candidal disease	invasive candidal disease	38.7	4.16e-18	81.3
IrpexlacteusBJFC24_008447-T1	CYAA_USTMA	Ustilago maydis	Euchlaena spp., Zea spp. (Poaceae)	herb	Smut. Corn smut	Smut	39.6	2.53e-17	80.9
IrpexlacteusBJFC24_010008-T1	O13352_MAGGR	Magnaporthe grisea	Digitaria (Poaceae)	herb	Leaf spot	Leaf Spot	28.9	1.32e-17	80.9
IrpexlacteusBJFC24_010910-T1	Q1A1Y7_CRYNV	Cryptococcus neoformans	humans	vertebrata	cryptococcosis	Cryptococcosis	54.3	9.64e-19	80.5
IrpexlacteusBJFC24_002357-T1	Q5XTQ5_BOTFU	Botryotinia fuckeliana	Various plant families	plants	Grey mould. Parasite or saprophyte	Gray Mould	24.1	9.02e-17	79.7
IrpexlacteusBJFC24_004857-T1	Q59QC5_CANAL	Candida albicans	Isolated from a wide variety of substrates including humans	animals	invasive candidal disease	invasive candidal disease	34.2	2.34e-20	79.7
IrpexlacteusBJFC24_004204-T1	O59928_HYPVI	Hypocrea virens	humans	vertebrata	infection	Infection	32.2	1.29e-16	79.3
IrpexlacteusBJFC24_004038-T1	O93800_ALTAL	Alternaria alternata	Plant	plants	Leaf spot, rots	Leaf Spot	24.2	2.52e-16	79
IrpexlacteusBJFC24_009349-T1	CTSD_ARTBC	Arthroderma benhamiae	hedgehogs	vertebrata	ringworm,Kerion Celsi Disease	Kerion Celsi Disease	28.2	6.65e-17	79
IrpexlacteusBJFC24_009429-T1	Q96VB5_ALTAL	Alternaria alternata	Plant	plants	Leaf spot, rots	Leaf Spot	23.4	2.6e-16	79
IrpexlacteusBJFC24_006077-T1	Q8TG19_GIBZA	Gibberella zeae	Principal hosts: Poaceae, including Zea mays (corn), Triticum aestivum (wheat), and Oryza sativa (rice). Additional hosts: various plant families	herb	Seedling blight, pre- and post-emergence blight, root and foot rot, brown rot, culm decay, head or kernel blight (scab or ear scab) of cereals. Leaf	Seedling Blight	29.2	3.67e-16	78.2
IrpexlacteusBJFC24_005642-T1	Q96VL1_CLAPU	Claviceps purpurea	outcrossing species	plants	ergotism	Ergotism	27.8	6.59e-16	77
IrpexlacteusBJFC24_006236-T1	Q96VB5_ALTAL	Alternaria alternata	Plant	plants	Leaf spot, rots	Leaf Spot	24.3	1.02e-15	77
IrpexlacteusBJFC24_006628-T1	SPCA_TRIRU	Trichophyton rubrum	humans	vertebrata	infection	Infection	43.2	1.22e-15	77
IrpexlacteusBJFC24_007597-T1	Q9HFT9_CRYNE	Cryptococcus neoformans	humans	vertebrata	cryptococcosis	Cryptococcosis	28	2.37e-15	77
IrpexlacteusBJFC24_000178-T1	Q59YF3_CANAL	Candida albicans	Isolated from a wide variety of substrates including humans	animals	invasive candidal disease	invasive candidal disease	20.6	2.6e-15	76.3
IrpexlacteusBJFC24_007678-T1	Q5UB48_CRYNV	Cryptococcus neoformans	humans	vertebrata	cryptococcosis	Cryptococcosis	33.8	2.64e-15	76.3
IrpexlacteusBJFC24_010411-T1	A4RDS9_MAGO7	Magnaporthe oryzae	Poaceae, especially important on Oryzae	herb	Rice blast	Rice Blast	29.2	2.26e-15	76.3
IrpexlacteusBJFC24_001042-T1	Q5K995_CRYNJ	Cryptococcus neoformans	humans	vertebrata	cryptococcosis	Cryptococcosis	27.8	1.12e-14	75.9
IrpexlacteusBJFC24_001745-T1	Q5A7S7_CANAL	Candida albicans	Isolated from a wide variety of substrates including humans	animals	invasive candidal disease	invasive candidal disease	45.1	2.22e-15	75.9
IrpexlacteusBJFC24_011538-T1	Q705V7_USTMD	Ustilago maydis	Euchlaena spp., Zea spp. (Poaceae)	herb	Smut. Corn smut	Smut	24.7	6.63e-15	75.9
IrpexlacteusBJFC24_011605-T1	Q5AKA8_CANAL	Candida albicans	Isolated from a wide variety of substrates including humans	animals	invasive candidal disease	invasive candidal disease	66.7	4.15e-15	75.5
IrpexlacteusBJFC24_001181-T1	A4QVF8_MAGO7	Magnaporthe oryzae	Poaceae, especially important on Oryzae	herb	Rice blast	Rice Blast	30.2	1.91e-15	75.1
IrpexlacteusBJFC24_003197-T1	A6ZLK4_YEAS7	Saccharomyces cerevisiae	humans	vertebrata	occasional infection	Occasional Infection	32.2	8.67e-18	75.1
IrpexlacteusBJFC24_009278-T1	CTSD_ARTBC	Arthroderma benhamiae	hedgehogs	vertebrata	ringworm,Kerion Celsi Disease	Kerion Celsi Disease	28.4	1.48e-15	74.7
IrpexlacteusBJFC24_002727-T1	Q5A7S7_CANAL	Candida albicans	Isolated from a wide variety of substrates including humans	animals	invasive candidal disease	invasive candidal disease	48.7	1.19e-14	73.9
IrpexlacteusBJFC24_005750-T1	Q7Z9J3_9PEZI	Cercospora zeae-maydis	Zea mays (Poaceae)	herb	Gray leaf spot of corn	Gray Leaf Spot	33.7	4.27e-14	73.9
IrpexlacteusBJFC24_008063-T1	Q7ZA48_9HYPO	Verticillium fungicola	humans	vertebrata	Verticillium disease or dry bubble	Verticillium Disease	25	1.37e-14	73.9
IrpexlacteusBJFC24_000824-T1	A4QV79_MAGO7	Magnaporthe oryzae	Poaceae, especially important on Oryzae	herb	Rice blast	Rice Blast	25.6	3.66e-14	73.6
IrpexlacteusBJFC24_005145-T1	SPCA_ARTOC	Arthroderma otae	humans, reptiles	vertebrata	dermatophytoses	Dermatophytoses	49.4	3.64e-14	73.6
IrpexlacteusBJFC24_005372-T1	Q92217_COCHE	Cochliobolus heterostrophus	Zea mays	herb	Southern leaf blight of maize	Leaf Blight	22.9	3.51e-15	73.6
IrpexlacteusBJFC24_001075-T1	O59937_FUSOX	Fusarium oxysporum	Multiple genera in multiple families	plants	Blights, wilts, rots of various sorts	Blight	68.6	2.89e-15	73.2
IrpexlacteusBJFC24_002340-T1	C6KEF5_MYCGR	Mycosphaerella graminicola	Triticum and possibly a few other grasses	herb	Leaf spot or speckled leaf blotch of wheat	Leaf Spot	30.5	3.72e-14	72.8
IrpexlacteusBJFC24_006121-T1	Q6WER3_GIBZA	Gibberella zeae	Principal hosts: Poaceae, including Zea mays (corn), Triticum aestivum (wheat), and Oryza sativa (rice). Additional hosts: various plant families	herb	Seedling blight, pre- and post-emergence blight, root and foot rot, brown rot, culm decay, head or kernel blight (scab or ear scab) of cereals. Leaf	Seedling Blight	30.1	1.41e-15	72.8
IrpexlacteusBJFC24_009693-T1	Q59W09_CANAL	Candida albicans	Isolated from a wide variety of substrates including humans	animals	invasive candidal disease	invasive candidal disease	39.8	7.06e-15	72.8
IrpexlacteusBJFC24_003706-T1	SCPA_TRITO	Trichophyton tonsurans	humans	vertebrata	infection	Infection	44.4	3.55e-14	72.4
IrpexlacteusBJFC24_000768-T1	C6KEF5_MYCGR	Mycosphaerella graminicola	Triticum and possibly a few other grasses	herb	Leaf spot or speckled leaf blotch of wheat	Leaf Spot	38.5	4.99e-14	72
IrpexlacteusBJFC24_001434-T1	Q59VF3_CANAL	Candida albicans	Isolated from a wide variety of substrates including humans	animals	invasive candidal disease	invasive candidal disease	34.3	6.04e-14	72
IrpexlacteusBJFC24_008093-T1	Q59SD1_CANAL	Candida albicans	Isolated from a wide variety of substrates including humans	animals	invasive candidal disease	invasive candidal disease	34	3.99e-17	72
IrpexlacteusBJFC24_005149-T1	SPCA_ARTOC	Arthroderma otae	humans, reptiles	vertebrata	dermatophytoses	Dermatophytoses	40.6	6.12e-14	71.6
IrpexlacteusBJFC24_003704-T1	SPCA_ARTOC	Arthroderma otae	humans, reptiles	vertebrata	dermatophytoses	Dermatophytoses	41.7	8.09e-14	71.2
IrpexlacteusBJFC24_005148-T1	SCPA_ARTBC	Arthroderma benhamiae	hedgehogs	vertebrata	ringworm,Kerion Celsi Disease	Kerion Celsi Disease	50	5.1e-14	71.2
IrpexlacteusBJFC24_004371-T1	Q9C0M1_CANAL	Candida albicans	Isolated from a wide variety of substrates including humans	animals	invasive candidal disease	invasive candidal disease	23.4	6.98e-14	70.5
IrpexlacteusBJFC24_005818-T1	Q9C1Q7_ASPFM	Neosartorya fumigata	humans	vertebrata	infection	Infection	34.1	6.07e-13	70.1
IrpexlacteusBJFC24_009868-T1	Q8J286_COLLN	Colletotrichum lindemuthianum	Multiple genera of Fabaceae. Rare reports on other taxa	herb	Leaf, stem and pod anthracnose	Leaf Spot	37.9	5.2e-13	70.1
IrpexlacteusBJFC24_010278-T1	Q705V7_USTMD	Ustilago maydis	Euchlaena spp., Zea spp. (Poaceae)	herb	Smut. Corn smut	Smut	23.1	5.23e-13	69.7
IrpexlacteusBJFC24_004614-T1	Q5AB06_CANAL	Candida albicans	Isolated from a wide variety of substrates including humans	animals	invasive candidal disease	invasive candidal disease	25.2	2.09e-12	69.3
IrpexlacteusBJFC24_004830-T1	A6R1W8_AJECN	Ajellomyces capsulata	humans	vertebrata	Darling's disease	Darling's Disease	53	2.26e-13	69.3
IrpexlacteusBJFC24_005475-T1	STE20_CANAL	Candida albicans	Isolated from a wide variety of substrates including humans	animals	invasive candidal disease	invasive candidal disease	27.3	1.9e-12	68.9
IrpexlacteusBJFC24_002514-T1	O13316_MAGGR	Magnaporthe grisea	Digitaria (Poaceae)	herb	Leaf spot	Leaf Spot	46.6	1.85e-13	68.2
IrpexlacteusBJFC24_005130-T1	Q96UH9_MAGGR	Magnaporthe grisea	Digitaria (Poaceae)	herb	Leaf spot	Leaf Spot	32.6	2.82e-12	68.2
IrpexlacteusBJFC24_006678-T1	A4R553_MAGO7	Magnaporthe oryzae	Poaceae, especially important on Oryzae	herb	Rice blast	Rice Blast	29.7	3.02e-12	68.2
IrpexlacteusBJFC24_002385-T1	Q1A1Y7_CRYNV	Cryptococcus neoformans	humans	vertebrata	cryptococcosis	Cryptococcosis	35.7	4.16e-12	67.8
IrpexlacteusBJFC24_005649-T1	Q000T6_BOTFU	Botryotinia fuckeliana	Various plant families	plants	Grey mould. Parasite or saprophyte	Gray Mould	28.2	8.79e-13	67.8
IrpexlacteusBJFC24_007602-T1	STE20_CANAL	Candida albicans	Isolated from a wide variety of substrates including humans	animals	invasive candidal disease	invasive candidal disease	25.9	1.73e-12	67.8
IrpexlacteusBJFC24_007081-T1	Q5K995_CRYNJ	Cryptococcus neoformans	humans	vertebrata	cryptococcosis	Cryptococcosis	28.3	2.85e-12	67.4
IrpexlacteusBJFC24_009009-T1	Q2HZ32_CANPA	Candida parapsilosis	humans	vertebrata	invasive candidal disease	invasive candidal disease	31.6	1.86e-13	67.4
IrpexlacteusBJFC24_009459-T1	Q6RKH9_GIBZA	Gibberella zeae	Principal hosts: Poaceae, including Zea mays (corn), Triticum aestivum (wheat), and Oryza sativa (rice). Additional hosts: various plant families	herb	Seedling blight, pre- and post-emergence blight, root and foot rot, brown rot, culm decay, head or kernel blight (scab or ear scab) of cereals. Leaf	Seedling Blight	44.6	9.29e-13	67.4
IrpexlacteusBJFC24_007414-T1	Q9C1I3_CANAL	Candida albicans	Isolated from a wide variety of substrates including humans	animals	invasive candidal disease	invasive candidal disease	45.7	2.93e-12	66.6
IrpexlacteusBJFC24_006213-T1	Q3Y5V5_MAGGR	Magnaporthe grisea	Digitaria (Poaceae)	herb	Leaf spot	Leaf Spot	33.8	1.02e-11	66.2
IrpexlacteusBJFC24_010505-T1	DHH1_CRYNV	Cryptococcus neoformans	humans	vertebrata	cryptococcosis	Cryptococcosis	32.2	6.43e-15	66.2
IrpexlacteusBJFC24_001664-T1	Q5A506_CANAL	Candida albicans	Isolated from a wide variety of substrates including humans	animals	invasive candidal disease	invasive candidal disease	22.4	9.54e-12	65.1
IrpexlacteusBJFC24_004503-T1	Q75WR5_9PLEO	Alternaria iridicola	Belamcanda chinensis: Korea,Gladiolus ?gandavensis: Korea,Iris japonica: China,Iris missouriensis (Leaf spot.): Idaho; Montana; Oregon; Washington,Iris sp. (Leaf spot.): China; Texas; Washing	herb	Leaf spot	Leaf Spot	27.3	5.31e-13	65.1
IrpexlacteusBJFC24_009617-T1	Q5ADS0_CANAL	Candida albicans	Isolated from a wide variety of substrates including humans	animals	invasive candidal disease	invasive candidal disease	38.1	2.49e-13	65.1
IrpexlacteusBJFC24_002895-T1	Q9C1Q7_ASPFM	Neosartorya fumigata	humans	vertebrata	infection	Infection	30.2	1.76e-11	64.7
IrpexlacteusBJFC24_003705-T1	SCPB_TRIRU	Trichophyton rubrum	humans	vertebrata	infection	Infection	42.3	1.19e-11	64.3
IrpexlacteusBJFC24_005191-T1	Q6ZX14_MAGGR	Magnaporthe grisea	Digitaria (Poaceae)	herb	Leaf spot	Leaf Spot	23.5	1.74e-11	64.3
IrpexlacteusBJFC24_006133-T1	Q6WER3_GIBZA	Gibberella zeae	Principal hosts: Poaceae, including Zea mays (corn), Triticum aestivum (wheat), and Oryza sativa (rice). Additional hosts: various plant families	herb	Seedling blight, pre- and post-emergence blight, root and foot rot, brown rot, culm decay, head or kernel blight (scab or ear scab) of cereals. Leaf	Seedling Blight	29.5	1.15e-12	64.3
IrpexlacteusBJFC24_001528-T1	BUR1_CANAL	Candida albicans	Isolated from a wide variety of substrates including humans	animals	invasive candidal disease	invasive candidal disease	27.6	1.61e-11	63.9
IrpexlacteusBJFC24_003006-T1	Q01446_NECHA	Nectria haematococca	Trees of various plant families	xyloid	Fruit rot, stem rot	Fruit Rot	29	1.29e-12	63.9
IrpexlacteusBJFC24_005921-T1	O59937_FUSOX	Fusarium oxysporum	Multiple genera in multiple families	plants	Blights, wilts, rots of various sorts	Blight	64.1	2.59e-12	63.9
IrpexlacteusBJFC24_011598-T1	Y7403_ARTBC	Arthroderma benhamiae	hedgehogs	vertebrata	ringworm,Kerion Celsi Disease	Kerion Celsi Disease	25.9	8.15e-12	63.9
IrpexlacteusBJFC24_003311-T1	O59937_FUSOX	Fusarium oxysporum	Multiple genera in multiple families	plants	Blights, wilts, rots of various sorts	Blight	67.5	4.06e-12	63.5
IrpexlacteusBJFC24_003668-T1	PEPA_ASPFC	Neosartorya fumigata	humans	vertebrata	infection	Infection	30.9	1.11e-11	63.2
IrpexlacteusBJFC24_006695-T1	A5H456_MYCGR	Mycosphaerella graminicola	Triticum and possibly a few other grasses	herb	Leaf spot or speckled leaf blotch of wheat	Leaf Spot	31.8	9.49e-11	63.2
IrpexlacteusBJFC24_008462-T1	A6ZLA2_YEAS7	Saccharomyces cerevisiae	humans	vertebrata	occasional infection	Occasional Infection	28.5	9.53e-12	63.2
IrpexlacteusBJFC24_010521-T1	A4ULI9_MYCGR	Mycosphaerella graminicola	Triticum and possibly a few other grasses	herb	Leaf spot or speckled leaf blotch of wheat	Leaf Spot	22.5	1.28e-11	63.2
IrpexlacteusBJFC24_007707-T1	O93800_ALTAL	Alternaria alternata	Plant	plants	Leaf spot, rots	Leaf Spot	25.8	3.17e-11	62.8
IrpexlacteusBJFC24_005945-T1	Q9Y880_COCCA	Cochliobolus carbonum	Corn, Zea mays, sometimes on Sorghum (Poaceae) and various other plant families	plants	Northern corn leaf spot, ear and kernel rot	Leaf Spot	37.8	5.53e-11	62.4
IrpexlacteusBJFC24_008464-T1	Q5A432_CANAL	Candida albicans	Isolated from a wide variety of substrates including humans	animals	invasive candidal disease	invasive candidal disease	80	8.16e-11	62.4
IrpexlacteusBJFC24_003414-T1	Q2VLJ1_GIBZA	Gibberella zeae	Principal hosts: Poaceae, including Zea mays (corn), Triticum aestivum (wheat), and Oryza sativa (rice). Additional hosts: various plant families	herb	Seedling blight, pre- and post-emergence blight, root and foot rot, brown rot, culm decay, head or kernel blight (scab or ear scab) of cereals. Leaf	Seedling Blight	22.3	6.36e-11	62
IrpexlacteusBJFC24_008627-T1	CTSD_ARTOC	Arthroderma otae	humans, reptiles	vertebrata	dermatophytoses	Dermatophytoses	24.9	1.33e-11	62
IrpexlacteusBJFC24_008942-T1	Q5AJH1_CANAL	Candida albicans	Isolated from a wide variety of substrates including humans	animals	invasive candidal disease	invasive candidal disease	42.4	8.33e-12	62
IrpexlacteusBJFC24_002214-T1	O59937_FUSOX	Fusarium oxysporum	Multiple genera in multiple families	plants	Blights, wilts, rots of various sorts	Blight	54.5	1.8e-11	61.6
IrpexlacteusBJFC24_009074-T1	C0S2E8_PARBP	Paracoccidioides brasiliensis	humans	vertebrata	Paracoccidioidomycosis	Paracoccidioidomycosis	36.8	3.19e-11	61.6
IrpexlacteusBJFC24_001074-T1	O59937_FUSOX	Fusarium oxysporum	Multiple genera in multiple families	plants	Blights, wilts, rots of various sorts	Blight	50.9	2.27e-11	61.2
IrpexlacteusBJFC24_004368-T1	Q8J0I5_CLAPU	Claviceps purpurea	outcrossing species	plants	ergotism	Ergotism	58.9	5.91e-11	61.2
IrpexlacteusBJFC24_004550-T1	Q59ZY7_CANAL	Candida albicans	Isolated from a wide variety of substrates including humans	animals	invasive candidal disease	invasive candidal disease	33.1	1.13e-12	61.2
IrpexlacteusBJFC24_008198-T1	A4QRX6_MAGO7	Magnaporthe oryzae	Poaceae, especially important on Oryzae	herb	Rice blast	Rice Blast	76.5	1.54e-10	61.2
IrpexlacteusBJFC24_008948-T1	SUB7A_COCP7	Coccidioides posadasii	humans	vertebrata	coccidiomycosis	Coccidiomycosis	32.3	9.28e-11	61.2
IrpexlacteusBJFC24_002579-T1	Q99101_USTMD	Ustilago maydis	Euchlaena spp., Zea spp. (Poaceae)	herb	Smut. Corn smut	Smut	32.8	9.83e-11	60.8
IrpexlacteusBJFC24_011638-T1	Q5EGQ1_CRYNE	Cryptococcus neoformans	humans	vertebrata	cryptococcosis	Cryptococcosis	68.8	3.32e-11	60.8
IrpexlacteusBJFC24_001251-T1	O59937_FUSOX	Fusarium oxysporum	Multiple genera in multiple families	plants	Blights, wilts, rots of various sorts	Blight	52.7	5.51e-11	60.5
IrpexlacteusBJFC24_008185-T1	Q7Z9J3_9PEZI	Cercospora zeae-maydis	Zea mays (Poaceae)	herb	Gray leaf spot of corn	Gray Leaf Spot	32	8.38e-11	60.5
IrpexlacteusBJFC24_007178-T1	A4RGG9_MAGO7	Magnaporthe oryzae	Poaceae, especially important on Oryzae	herb	Rice blast	Rice Blast	30.2	1.64e-11	60.1
IrpexlacteusBJFC24_008566-T1	O59937_FUSOX	Fusarium oxysporum	Multiple genera in multiple families	plants	Blights, wilts, rots of various sorts	Blight	47.5	8.65e-11	60.1
IrpexlacteusBJFC24_009277-T1	CTSD_ARTOC	Arthroderma otae	humans, reptiles	vertebrata	dermatophytoses	Dermatophytoses	30.9	5.31e-11	60.1
IrpexlacteusBJFC24_000186-T1	F2Z6H2_CANGB	Candida glabrata	humans	vertebrata	Occasional invasive candidal disease	Occasional Infection	27.6	9.31e-11	59.7
IrpexlacteusBJFC24_008194-T1	STE20_CANAL	Candida albicans	Isolated from a wide variety of substrates including humans	animals	invasive candidal disease	invasive candidal disease	34.6	6.02e-10	59.3
IrpexlacteusBJFC24_001088-T1	NPIIB_ASPFC	Neosartorya fumigata	humans	vertebrata	infection	Infection	28	9.71e-11	58.9
IrpexlacteusBJFC24_004328-T1	Q2Q466_MAGGR	Magnaporthe grisea	Digitaria (Poaceae)	herb	Leaf spot	Leaf Spot	37	1.75e-12	58.9
IrpexlacteusBJFC24_012220-T1	NPIIB_ASPFC	Neosartorya fumigata	humans	vertebrata	infection	Infection	28	9.71e-11	58.9
IrpexlacteusBJFC24_008177-T1	Q5AAG6_CANAL	Candida albicans	Isolated from a wide variety of substrates including humans	animals	invasive candidal disease	invasive candidal disease	31.4	1.03e-09	57.8
IrpexlacteusBJFC24_011095-T1	A4QVF8_MAGO7	Magnaporthe oryzae	Poaceae, especially important on Oryzae	herb	Rice blast	Rice Blast	25.6	3.19e-10	57.8
IrpexlacteusBJFC24_000114-T1	O59937_FUSOX	Fusarium oxysporum	Multiple genera in multiple families	plants	Blights, wilts, rots of various sorts	Blight	58	1.34e-09	57.4
IrpexlacteusBJFC24_000743-T1	Q5APU2_CANAL	Candida albicans	Isolated from a wide variety of substrates including humans	animals	invasive candidal disease	invasive candidal disease	26	1.56e-09	57.4
IrpexlacteusBJFC24_002896-T1	O42696_CANAL	Candida albicans	Isolated from a wide variety of substrates including humans	animals	invasive candidal disease	invasive candidal disease	22.4	2.88e-09	57.4
IrpexlacteusBJFC24_006604-T1	Y1220_ASPFU	Neosartorya fumigata	humans	vertebrata	infection	Infection	24.1	7.76e-10	57.4
IrpexlacteusBJFC24_010447-T1	STE20_CANAL	Candida albicans	Isolated from a wide variety of substrates including humans	animals	invasive candidal disease	invasive candidal disease	31.5	1.55e-09	57.4
IrpexlacteusBJFC24_001256-T1	Q7Z9J3_9PEZI	Cercospora zeae-maydis	Zea mays (Poaceae)	herb	Gray leaf spot of corn	Gray Leaf Spot	29.1	1.21e-09	57
IrpexlacteusBJFC24_002576-T1	Q9C1I3_CANAL	Candida albicans	Isolated from a wide variety of substrates including humans	animals	invasive candidal disease	invasive candidal disease	34.9	1.56e-09	57
IrpexlacteusBJFC24_002571-T1	Q9C1I3_CANAL	Candida albicans	Isolated from a wide variety of substrates including humans	animals	invasive candidal disease	invasive candidal disease	34.2	1.8e-09	56.6
IrpexlacteusBJFC24_002635-T1	Q92217_COCHE	Cochliobolus heterostrophus	Zea mays	herb	Southern leaf blight of maize	Leaf Blight	24.1	1.29e-09	56.6
IrpexlacteusBJFC24_004783-T1	Q5AK12_CANAL	Candida albicans	Isolated from a wide variety of substrates including humans	animals	invasive candidal disease	invasive candidal disease	33.5	3.07e-11	56.6
IrpexlacteusBJFC24_007932-T1	STE20_CANAL	Candida albicans	Isolated from a wide variety of substrates including humans	animals	invasive candidal disease	invasive candidal disease	25.6	2.17e-09	56.6
IrpexlacteusBJFC24_010990-T1	Y1220_ASPFU	Neosartorya fumigata	humans	vertebrata	infection	Infection	26.4	1.55e-09	56.6
IrpexlacteusBJFC24_001125-T1	Q59VH7_CANAL	Candida albicans	Isolated from a wide variety of substrates including humans	animals	invasive candidal disease	invasive candidal disease	33.3	2.05e-09	56.2
IrpexlacteusBJFC24_001993-T1	Q8J214_USTMD	Ustilago maydis	Euchlaena spp., Zea spp. (Poaceae)	herb	Smut. Corn smut	Smut	22.1	4.95e-09	56.2
IrpexlacteusBJFC24_006612-T1	A7XLC8_PICAN	Pichia angusta	humans	vertebrata	occasional infection	Occasional Infection	80.6	2.83e-09	56.2
IrpexlacteusBJFC24_007937-T1	PEPA_COCP7	Coccidioides posadasii	humans	vertebrata	coccidiomycosis	Coccidiomycosis	28.5	1.96e-09	56.2
IrpexlacteusBJFC24_010056-T1	Q5AG71_CANAL	Candida albicans	Isolated from a wide variety of substrates including humans	animals	invasive candidal disease	invasive candidal disease	30.6	4.92e-09	56.2
IrpexlacteusBJFC24_010235-T1	Q5AG71_CANAL	Candida albicans	Isolated from a wide variety of substrates including humans	animals	invasive candidal disease	invasive candidal disease	30.8	1.55e-09	55.8
IrpexlacteusBJFC24_010361-T1	Q5J7N6_COCHE	Cochliobolus heterostrophus	Zea mays	herb	Southern leaf blight of maize	Leaf Blight	63.6	3.75e-09	55.8
IrpexlacteusBJFC24_003564-T1	O59937_FUSOX	Fusarium oxysporum	Multiple genera in multiple families	plants	Blights, wilts, rots of various sorts	Blight	50	3.12e-09	55.1
IrpexlacteusBJFC24_010994-T1	Y6366_TRIVH	Trichophyton verrucosum	humans	vertebrata	infection	Infection	23.3	4.77e-09	55.1
IrpexlacteusBJFC24_002066-T1	Q0WXM3_FUSOX	Fusarium oxysporum	Multiple genera in multiple families	plants	Blights, wilts, rots of various sorts	Blight	22.9	1.77e-08	54.7
IrpexlacteusBJFC24_004084-T1	Q5KB00_CRYNJ	Cryptococcus neoformans	humans	vertebrata	cryptococcosis	Cryptococcosis	26.3	3.4e-08	54.7
IrpexlacteusBJFC24_004184-T1	Q6XPX0_FUSOX	Fusarium oxysporum	Multiple genera in multiple families	plants	Blights, wilts, rots of various sorts	Blight	33.2	9.2e-09	54.7
IrpexlacteusBJFC24_008606-T1	O59937_FUSOX	Fusarium oxysporum	Multiple genera in multiple families	plants	Blights, wilts, rots of various sorts	Blight	45.5	8.68e-10	54.7
IrpexlacteusBJFC24_008910-T1	Q96VL9_BOTFU	Botryotinia fuckeliana	Various plant families	plants	Grey mould. Parasite or saprophyte	Gray Mould	31.3	5.36e-08	54.3
IrpexlacteusBJFC24_002870-T1	PEPA_TRIVH	Trichophyton verrucosum	humans	vertebrata	infection	Infection	24.8	6.57e-09	53.9
IrpexlacteusBJFC24_004212-T1	Q6ZX14_MAGGR	Magnaporthe grisea	Digitaria (Poaceae)	herb	Leaf spot	Leaf Spot	24	2.07e-08	53.9
IrpexlacteusBJFC24_009700-T1	O59937_FUSOX	Fusarium oxysporum	Multiple genera in multiple families	plants	Blights, wilts, rots of various sorts	Blight	55.8	1.65e-09	53.9
IrpexlacteusBJFC24_011175-T1	Y1220_ASPFU	Neosartorya fumigata	humans	vertebrata	infection	Infection	25.4	9.55e-09	53.9
IrpexlacteusBJFC24_002462-T1	A4RGG9_MAGO7	Magnaporthe oryzae	Poaceae, especially important on Oryzae	herb	Rice blast	Rice Blast	33.7	7.36e-10	53.5
IrpexlacteusBJFC24_008577-T1	Q5ADS0_CANAL	Candida albicans	Isolated from a wide variety of substrates including humans	animals	invasive candidal disease	invasive candidal disease	39.4	3.27e-09	53.5
IrpexlacteusBJFC24_011731-T1	D4AUT8_ARTBC	Arthroderma benhamiae	hedgehogs	vertebrata	ringworm,Kerion Celsi Disease	Kerion Celsi Disease	35.1	1.79e-08	53.5
IrpexlacteusBJFC24_003048-T1	CARP5_CANAL	Candida albicans	Isolated from a wide variety of substrates including humans	animals	invasive candidal disease	invasive candidal disease	33.3	1.46e-08	53.1
IrpexlacteusBJFC24_005046-T1	Q4WNM3_ASPFU	Neosartorya fumigata	humans	vertebrata	infection	Infection	37	2.16e-08	53.1
IrpexlacteusBJFC24_007801-T1	A4RGG9_MAGO7	Magnaporthe oryzae	Poaceae, especially important on Oryzae	herb	Rice blast	Rice Blast	28.2	3.52e-09	53.1
IrpexlacteusBJFC24_006193-T1	Q5AG71_CANAL	Candida albicans	Isolated from a wide variety of substrates including humans	animals	invasive candidal disease	invasive candidal disease	25.8	1.05e-07	52.8
IrpexlacteusBJFC24_010677-T1	A4RGG9_MAGO7	Magnaporthe oryzae	Poaceae, especially important on Oryzae	herb	Rice blast	Rice Blast	39.6	5.98e-09	52.8
IrpexlacteusBJFC24_010991-T1	Y1220_ASPFU	Neosartorya fumigata	humans	vertebrata	infection	Infection	22.4	3.54e-08	52.4
IrpexlacteusBJFC24_002422-T1	C5G9E7_AJEDR	Ajellomyces dermatitidis	humans	vertebrata	cutaneous Blastomyces dermatitidis infection	cutaneous Infection	25.6	1.25e-07	52
IrpexlacteusBJFC24_008590-T1	OPSB_ARTBC	Arthroderma benhamiae	hedgehogs	vertebrata	ringworm,Kerion Celsi Disease	Kerion Celsi Disease	22.3	3.33e-08	52
IrpexlacteusBJFC24_001610-T1	Q5EGQ1_CRYNE	Cryptococcus neoformans	humans	vertebrata	cryptococcosis	Cryptococcosis	59.4	8e-08	51.2
IrpexlacteusBJFC24_004930-T1	A6ZRC1_YEAS7	Saccharomyces cerevisiae	humans	vertebrata	occasional infection	Occasional Infection	37.3	3.26e-08	51.2
IrpexlacteusBJFC24_006625-T1	Y1220_ASPFU	Neosartorya fumigata	humans	vertebrata	infection	Infection	23.7	7.25e-08	51.2
IrpexlacteusBJFC24_009702-T1	A6QV09_AJECN	Ajellomyces capsulata	humans	vertebrata	Darling's disease	Darling's Disease	32.6	2.66e-08	51.2
IrpexlacteusBJFC24_009072-T1	A3LXZ6_PICST	Scheffersomyces stipitis	humans	vertebrata	occasional infection	Occasional Infection	30.3	8.93e-08	50.8
IrpexlacteusBJFC24_007465-T1	Q01143_MAGGR	Magnaporthe grisea	Digitaria (Poaceae)	herb	Leaf spot	Leaf Spot	25.8	1.27e-07	50.4
IrpexlacteusBJFC24_002553-T1	Q9C1I3_CANAL	Candida albicans	Isolated from a wide variety of substrates including humans	animals	invasive candidal disease	invasive candidal disease	34.1	1.98e-07	50.1
IrpexlacteusBJFC24_002668-T1	Q000T6_BOTFU	Botryotinia fuckeliana	Various plant families	plants	Grey mould. Parasite or saprophyte	Gray Mould	25.3	1.03e-07	50.1
IrpexlacteusBJFC24_003047-T1	CARP1_CANAL	Candida albicans	Isolated from a wide variety of substrates including humans	animals	invasive candidal disease	invasive candidal disease	30.6	1.28e-07	50.1
IrpexlacteusBJFC24_003082-T1	Q4PDC5_USTMA	Ustilago maydis	Euchlaena spp., Zea spp. (Poaceae)	herb	Smut. Corn smut	Smut	31.8	1.18e-07	50.1
IrpexlacteusBJFC24_008247-T1	Q9UQZ1_9PEZI	Glomerella cingulata	Multiple genera in multiple families	plants	Anthracnose of stems and leaves, dieback, root rot, leaf spot, blossom rot, fruit rot (dieback and ripe rot), seedling blight.' (Mordue 1971)	Anthracnose	28.7	1.78e-07	50.1
IrpexlacteusBJFC24_009070-T1	Q5AAG6_CANAL	Candida albicans	Isolated from a wide variety of substrates including humans	animals	invasive candidal disease	invasive candidal disease	29	2.37e-07	50.1
IrpexlacteusBJFC24_005802-T1	Q32WF7_PHAND	Phaeosphaeria nodorum	Multiple genera of Poaceae and Blysmus compressus (Cyperaceae)	herb	Glume blotch of wheat and other grasses	Glume Blotch	25.4	3.3e-08	49.7
IrpexlacteusBJFC24_002148-T1	F2Z6H2_CANGB	Candida glabrata	humans	vertebrata	Occasional invasive candidal disease	Occasional Infection	24.5	3.52e-07	49.3
IrpexlacteusBJFC24_003190-T1	F2QU09_PICP7	Pichia pastoris	humans	vertebrata	occasional infection	Occasional Infection	31.3	9.82e-08	49.3
IrpexlacteusBJFC24_003969-T1	A4RGG9_MAGO7	Magnaporthe oryzae	Poaceae, especially important on Oryzae	herb	Rice blast	Rice Blast	26.4	6.85e-08	49.3
IrpexlacteusBJFC24_006304-T1	A7A233_YEAS7	Saccharomyces cerevisiae	humans	vertebrata	occasional infection	Occasional Infection	26.9	1.34e-07	49.3
IrpexlacteusBJFC24_007756-T1	Q2TJF8_GIBMO	Gibberella moniliformis	Chrysanthemum sp.: Brazil ,Gossypium sp.: China,Saccharum officinarum: Taiwan,Litchi chinensis: China,Musa nana: China,Phyllostachys sp.: China,Sansevieria trifasciata: Hong Kong	xyloid	Disease Note: Bakanae disease of rice; fig endosepsis; ear rot of maize	Bakanae Disease	28	1.12e-06	49.3
IrpexlacteusBJFC24_009877-T1	O59937_FUSOX	Fusarium oxysporum	Multiple genera in multiple families	plants	Blights, wilts, rots of various sorts	Blight	59.4	8.73e-08	48.5
IrpexlacteusBJFC24_004364-T1	F2QU09_PICP7	Pichia pastoris	humans	vertebrata	occasional infection	Occasional Infection	45.8	2.35e-07	48.1
IrpexlacteusBJFC24_007551-T1	Q59UQ8_CANAL	Candida albicans	Isolated from a wide variety of substrates including humans	animals	invasive candidal disease	invasive candidal disease	23.3	1.35e-06	48.1
IrpexlacteusBJFC24_011234-T1	Q8J286_COLLN	Colletotrichum lindemuthianum	Multiple genera of Fabaceae. Rare reports on other taxa	herb	Leaf, stem and pod anthracnose	Leaf Spot	50	3.52e-06	48.1
IrpexlacteusBJFC24_000803-T1	A5HEH7_9PEZI	Botryosphaeria rhodina	Multiple genera in multiple families	plants	Cankers, dieback, and several other diseases. Also, a human pathogen	Canker	42.6	8.39e-07	47.8
IrpexlacteusBJFC24_006568-T1	Q5A839_CANAL	Candida albicans	Isolated from a wide variety of substrates including humans	animals	invasive candidal disease	invasive candidal disease	40.7	1.12e-06	47.8
IrpexlacteusBJFC24_002437-T1	O59937_FUSOX	Fusarium oxysporum	Multiple genera in multiple families	plants	Blights, wilts, rots of various sorts	Blight	58.1	5.02e-07	47.4
IrpexlacteusBJFC24_004923-T1	A4QVA7_MAGO7	Magnaporthe oryzae	Poaceae, especially important on Oryzae	herb	Rice blast	Rice Blast	22.2	4.01e-06	47.4
IrpexlacteusBJFC24_007208-T1	F2QU09_PICP7	Pichia pastoris	humans	vertebrata	occasional infection	Occasional Infection	25.3	4.39e-06	47.4
IrpexlacteusBJFC24_011724-T1	Q8J214_USTMD	Ustilago maydis	Euchlaena spp., Zea spp. (Poaceae)	herb	Smut. Corn smut	Smut	34.4	1.29e-06	47.4
IrpexlacteusBJFC24_001383-T1	Q4WP25_ASPFU	Neosartorya fumigata	humans	vertebrata	infection	Infection	42.9	2.23e-06	47
IrpexlacteusBJFC24_002158-T1	Q5AAG6_CANAL	Candida albicans	Isolated from a wide variety of substrates including humans	animals	invasive candidal disease	invasive candidal disease	33.3	1.32e-06	47
IrpexlacteusBJFC24_007714-T1	CARP1_CANAL	Candida albicans	Isolated from a wide variety of substrates including humans	animals	invasive candidal disease	invasive candidal disease	34.5	1.15e-06	47
IrpexlacteusBJFC24_000168-T1	O42624_MAGGR	Magnaporthe grisea	Digitaria (Poaceae)	herb	Leaf spot	Leaf Spot	42.9	1.3e-07	46.6
IrpexlacteusBJFC24_003255-T1	Q5GFD3_PHAND	Phaeosphaeria nodorum	Multiple genera of Poaceae and Blysmus compressus (Cyperaceae)	herb	Glume blotch of wheat and other grasses	Glume Blotch	24.2	2.22e-06	46.6
IrpexlacteusBJFC24_004098-T1	Q9C1I3_CANAL	Candida albicans	Isolated from a wide variety of substrates including humans	animals	invasive candidal disease	invasive candidal disease	35.4	2.11e-06	46.6
IrpexlacteusBJFC24_006187-T1	Q9UVU4_CANAL	Candida albicans	Isolated from a wide variety of substrates including humans	animals	invasive candidal disease	invasive candidal disease	25.6	1.5e-07	46.6
IrpexlacteusBJFC24_002024-T1	C4YMU9_CANAW	Candida albicans	Isolated from a wide variety of substrates including humans	animals	invasive candidal disease	invasive candidal disease	67.7	1.8e-07	46.2
IrpexlacteusBJFC24_003180-T1	A4RGG9_MAGO7	Magnaporthe oryzae	Poaceae, especially important on Oryzae	herb	Rice blast	Rice Blast	24	9.59e-07	46.2
IrpexlacteusBJFC24_004483-T1	A4RG81_MAGO7	Magnaporthe oryzae	Poaceae, especially important on Oryzae	herb	Rice blast	Rice Blast	37.3	3.2e-06	46.2
IrpexlacteusBJFC24_005025-T1	Q92217_COCHE	Cochliobolus heterostrophus	Zea mays	herb	Southern leaf blight of maize	Leaf Blight	22.9	2.42e-06	46.2
IrpexlacteusBJFC24_008815-T1	Q875J4_HYPVI	Hypocrea virens	humans	vertebrata	infection	Infection	38.6	1.99e-06	46.2
IrpexlacteusBJFC24_010255-T1	F2QYD1_PICP7	Pichia pastoris	humans	vertebrata	occasional infection	Occasional Infection	33.1	4.91e-06	46.2
IrpexlacteusBJFC24_010333-T1	VPS27_CANAL	Candida albicans	Isolated from a wide variety of substrates including humans	animals	invasive candidal disease	invasive candidal disease	30	1.84e-06	46.2
IrpexlacteusBJFC24_010984-T1	Q59VH7_CANAL	Candida albicans	Isolated from a wide variety of substrates including humans	animals	invasive candidal disease	invasive candidal disease	24.9	3.23e-06	46.2
IrpexlacteusBJFC24_005995-T1	C0SFH7_PARBP	Paracoccidioides brasiliensis	humans	vertebrata	Paracoccidioidomycosis	Paracoccidioidomycosis	31.5	6.93e-06	45.8
IrpexlacteusBJFC24_002023-T1	A0ZT90_9PEZI	Glomerella cingulata	Multiple genera in multiple families	plants	Anthracnose of stems and leaves, dieback, root rot, leaf spot, blossom rot, fruit rot (dieback and ripe rot), seedling blight.' (Mordue 1971)	Anthracnose	81.8	1.86e-08	45.4
IrpexlacteusBJFC24_004567-T1	FUZ7_USTMA	Ustilago maydis	Euchlaena spp., Zea spp. (Poaceae)	herb	Smut. Corn smut	Smut	33.6	4.11e-06	45.4
IrpexlacteusBJFC24_003988-T1	Q7LJU0_CRYNE	Cryptococcus neoformans	humans	vertebrata	cryptococcosis	Cryptococcosis	25.2	3.14e-06	45.1
IrpexlacteusBJFC24_008987-T1	Q5AFM2_CANAL	Candida albicans	Isolated from a wide variety of substrates including humans	animals	invasive candidal disease	invasive candidal disease	45.9	9.22e-07	45.1
IrpexlacteusBJFC24_001773-T1	Q5GFD3_PHAND	Phaeosphaeria nodorum	Multiple genera of Poaceae and Blysmus compressus (Cyperaceae)	herb	Glume blotch of wheat and other grasses	Glume Blotch	24.7	9.73e-06	44.7
IrpexlacteusBJFC24_004245-T1	C5G9E7_AJEDR	Ajellomyces dermatitidis	humans	vertebrata	cutaneous Blastomyces dermatitidis infection	cutaneous Infection	34.7	6.67e-06	44.3
IrpexlacteusBJFC24_006370-T1	O59937_FUSOX	Fusarium oxysporum	Multiple genera in multiple families	plants	Blights, wilts, rots of various sorts	Blight	57.6	6.26e-06	43.9

## Sheet: Table S3
Table S3. Genome distribution and types of variations (identified by comparison with the reference genome of strain BJFC24) in three other Irpex lacteus isolates.
SNP_Region	I.lacteus CCBAS Fr 238 617/93	I.lacteus F17	I.lacteus Y8604A
Downstream	1274433	1204729	853036
Exon	370311	365162	262257
Intergenoic	291383	280024	170573
Intron	88035	79407	57945
Splice site acceptor	207	108	55
Splice site donor	337	220	128
Splice site region	30376	28728	21410
Transcript	93	68	39
Upstream	1270842	1210822	842023
SNP_Type	I.lacteus CCBAS Fr 238 617/93	I.lacteus F17	I.lacteus Y8604A
downstream gene variant	1274433	1204729	853036
initiator codon variant	21	11	9
intergenic region	291383	280024	170573
intragenic variant	93	68	39
intron variant	113404	103085	75435
missense variant	80571	73621	49637
splice acceptor variant	207	108	55
splice donor variant	337	220	128
splice region variant	31710	29720	22040
start lost	124	93	38
stop gained	555	357	200
stop lost	174	121	65
stop retained variant	319	302	206
synonymous variant	294098	296035	216205
upstream gene variant	1270842	1210822	842023
Indel_Region	I.lacteus CCBAS Fr 238 617/93	I.lacteus F17	I.lacteus Y8604A
Downstream	334113	291961	308897
Exon	23726	19261	21005
Intergenoic	108404	98797	105591
Intron	54430	50338	55134
Splice site acceptor	768	703	776
Splice site donor	167	91	100
Splice site region	10241	9543	10716
Transcript	46	33	44
Upstream	341180	301762	313891
Indel_Type	I.lacteus CCBAS Fr 238 617/93	I.lacteus F17	I.lacteus Y8604A
conservative inframe deletion	1016	1029	1127
conservative inframe insertion	1460	1424	1563
disruptive inframe deletion	1779	1831	1995
disruptive inframe insertion	1612	1586	1733
downstream gene variant	334113	291961	308897
exon loss variant	0	0	2
frameshift variant	17870	13402	14595
intergenic region	108404	98797	105591
intragenic variant	46	33	44
intron variant	65668	60722	66785
splice acceptor variant	802	730	801
splice donor variant	197	112	137
splice region variant	11164	10212	11380
start lost	109	75	75
stop gained	316	265	284
stop lost	166	126	138
upstream gene variant	341180	301762	313891

## Sheet: Table S4
Table S4.Comparison of KOG-annotated gene counts among strains of Irpex lacteus
KOG	I.lacteus CCBAS Fr 238 617/93	I.lacteus F17	I.lacteus Y8604A	I.lacteus BJFC24
S:Function unknown	2967	2528	2404	2361
O:Posttranslational modification, protein turnover, chaperones	886	719	699	689
T:Signal transduction mechanisms	807	612	599	611
G:Carbohydrate transport and metabolism	597	491	470	466
Q:Secondary metabolites biosynthesis, transport and catabolism	578	477	466	451
K:Transcription	544	436	412	401
C:Energy production and conversion	489	403	391	401
U:Intracellular trafficking, secretion, and vesicular transport	496	399	393	387
J:Translation, ribosomal structure and biogenesis	448	376	359	357
E:Amino acid transport and metabolism	422	339	331	324
A:RNA processing and modification	394	313	327	309
I:Lipid transport and metabolism	354	291	283	275
L:Replication, recombination and repair	348	285	289	265
D:Cell cycle control, cell division, chromosome partitioning	238	175	179	196
P:Inorganic ion transport and metabolism	230	164	174	169
H:Coenzyme transport and metabolism	176	136	146	137
B:Chromatin structure and dynamics	160	134	123	128
Z:Cytoskeleton	156	119	127	120
M:Cell wall/membrane/envelope biogenesis	108	94	90	88
F:Nucleotide transport and metabolism	109	91	92	92
V:Defense mechanisms	83	58	65	66
Y:Nuclear structure	37	30	29	28
W:Extracellular structures	11	11	8	10
N:Cell motility	8	6	6	6

## Sheet: Table S5
Table S5. GO annotation differences in gene counts between environmental and human-derived Irpex lacteus isolates.
GO terms	Ontology	I.lacteus CCBAS Fr 238 617/93	I.lacteus F17	I.lacteus Y8604A	I.lacteus BJFC24
COPII receptor activity	molecular function	1	0	2	2
inner kinetochore	cellular component	3	3	6	4
actin body	cellular component	5	4	3	3
actin filament bundle	cellular component	6	6	5	5
amide binding	molecular function	54	48	44	47
amide metabolic process	biological process	522	429	426	425
ammonium ion metabolic process	biological process	28	28	25	24
antibiotic metabolic process	biological process	59	56	53	47
ATPase regulator activity	molecular function	29	25	20	20
biological process involved in symbiotic interaction	biological process	58	47	44	45
biosynthetic process	biological process	2565	2074	2008	1974
bub1-bub3 complex	cellular component	7	5	2	2
carbohydrate derivative binding	molecular function	356	286	284	276
carbohydrate derivative metabolic process	biological process	314	262	254	253
catalytic activity, acting on a protein	molecular function	583	479	458	463
catalytic complex	cellular component	824	643	634	637
cell activation	biological process	6	5	3	4
cell communication	biological process	646	510	482	491
cell cycle	biological process	822	642	634	630
cell cycle process	biological process	768	597	591	581
cell death	biological process	63	55	54	53
cell division	biological process	261	206	202	198
cell division site	cellular component	170	135	132	133
cell growth	biological process	67	54	53	53
cell pole	cellular component	191	157	148	149
cell projection	cellular component	143	123	119	120
cell wall organization or biogenesis	biological process	173	130	128	127
cellular bud scar	cellular component	5	5	4	4
cellular component organization or biogenesis	biological process	2091	1681	1638	1638
cellular localization	biological process	1065	840	830	838
cellular metabolic process	biological process	3392	2750	2678	2641
cellular response to stimulus	biological process	1439	1168	1136	1121
chemical homeostasis	biological process	199	163	156	158
chromosomal region	cellular component	174	144	131	121
coagulation	biological process	4	4	2	2
cohesin complex	cellular component	6	8	5	5
condensin complex	cellular component	12	12	7	8
contractile ring	cellular component	50	43	42	38
cytoplasm	cellular component	3347	2679	2615	2607
cytosol	cellular component	774	624	607	611
detection of stimulus	biological process	8	10	7	7
detoxification of inorganic compound	biological process	12	13	10	11
developmental growth	biological process	14	13	12	12
DNA-binding transcription factor activity	molecular function	91	79	66	68
endocytic patch	cellular component	61	56	53	53
endomembrane system	cellular component	878	711	699	705
endoplasmic reticulum exit site	cellular component	2	2	1	1
endoplasmic reticulum protein-containing complex	cellular component	84	65	62	62
enzyme regulator activity	molecular function	304	223	211	219
ESCRT complex	cellular component	20	18	15	17
establishment of localization	biological process	1213	962	936	942
eukaryotic translation elongation factor 1 complex	cellular component	3	3	2	2
eukaryotic translation initiation factor 3 complex	cellular component	15	16	14	14
exocytic process	biological process	19	17	14	14
extracellular region	cellular component	107	97	89	95
F-actin capping protein complex	cellular component	3	3	2	2
glycosylation	biological process	62	54	49	48
hydrolase activity	molecular function	902	723	717	712
immune effector process	biological process	7	6	4	5
intracellular anatomical structure	cellular component	4146	3327	3241	3235
intracellular immature spore	cellular component	71	58	57	54
intracellular protein-containing complex	cellular component	464	370	356	347
lateral element	cellular component	2	2	1	1
lyase activity	molecular function	93	87	71	67
macromolecule localization	biological process	862	682	675	680
macromolecule metabolic process	biological process	2611	2114	2054	2022
Mcs4 RR-MAPKKK complex	cellular component	7	5	4	4
membrane	cellular component	1431	1137	1112	1130
membrane-enclosed lumen	cellular component	1243	1002	960	944
metallochaperone activity	molecular function	4	4	3	3
methylation	biological process	119	109	101	106
microtubule associated complex	cellular component	24	20	19	18
mitochondrial crista	cellular component	4	4	3	3
mitochondrial inner boundary membrane	cellular component	4	4	3	3
mitotic actomyosin contractile ring, distal actin filament layer	cellular component	4	4	3	3
mitotic actomyosin contractile ring, intermediate layer	cellular component	16	15	12	12
modulation of process of another organism	biological process	26	23	19	21
molecular function activator activity	molecular function	150	113	110	112
molecular function inhibitor activity	molecular function	31	30	24	25
molting cycle	biological process	4	3	1	2
multicellular organismal-level homeostasis	biological process	66	62	59	58
multicellular organismal reproductive process	biological process	22	24	18	20
nitrogen cycle metabolic process	biological process	17	17	14	14
nuclear protein-containing complex	cellular component	711	567	542	542
nucleocytoplasmic carrier activity	molecular function	15	13	12	12
nucleolar chromatin	cellular component	14	11	10	7
nucleoplasm	cellular component	332	287	266	252
organelle	cellular component	3669	2937	2872	2859
organelle subcompartment	cellular component	383	323	309	308
organic cyclic compound binding	molecular function	1220	980	955	939
organic heteropentacyclic compound metabolic process	biological process	7	8	5	6
organic hydroxy compound metabolic process	biological process	146	126	122	122
organonitrogen compound metabolic process	biological process	2067	1670	1612	1605
origin recognition complex	cellular component	7	6	4	5
oxidoreductase activity	molecular function	305	260	249	247
peptide binding	molecular function	46	42	38	41
peptide metabolic process	biological process	356	291	283	285
perinuclear region of cytoplasm	cellular component	20	19	15	14
perinucleolar compartment	cellular component	2	2	1	1
phagophore assembly site	cellular component	28	26	23	25
phosphorelay response regulator activity	molecular function	11	9	7	7
pigment metabolic process	biological process	40	34	31	31
plant organ senescence	biological process	1	2	0	0
primary metabolic process	biological process	3125	2541	2465	2429
proteasome accessory complex	cellular component	27	22	20	21
proteasome regulatory particle	cellular component	27	22	20	21
protein-containing complex binding	molecular function	272	210	207	202
protein-DNA complex	cellular component	431	358	331	324
protein binding	molecular function	838	655	641	643
protein carrier chaperone	molecular function	2	2	1	1
protein transporter activity	molecular function	8	8	7	7
regulation of biological process	biological process	1640	1303	1268	1270
regulation of biological quality	biological process	668	530	520	526
regulation of molecular function	biological process	471	354	342	349
response to abiotic stimulus	biological process	230	184	173	178
response to chemical	biological process	907	758	719	726
response to external stimulus	biological process	259	217	195	196
response to nutrient levels	biological process	254	209	196	190
response to redox state	biological process	3	3	2	2
response to stress	biological process	849	686	668	654
ribonucleoprotein complex	cellular component	650	507	503	495
RNA folding	biological process	5	5	4	4
RNA polymerase II general transcription initiation factor activity	molecular function	5	4	3	3
secondary metabolic process	biological process	69	58	53	54
septum digestion after cytokinesis	biological process	38	34	29	27
sexual reproduction	biological process	481	398	382	379
site of polarized growth	cellular component	251	206	205	202
small molecule binding	molecular function	1451	1179	1137	1123
small molecule metabolic process	biological process	753	628	609	598
striated muscle dense body	cellular component	1	1	0	0
structural constituent of ribosome	molecular function	151	120	117	116
synaptonemal structure	cellular component	11	10	8	7
transcription antitermination factor activity, DNA binding	molecular function	2	2	1	0
transcription regulator complex	cellular component	81	66	63	62
transferase activity	molecular function	795	639	612	618
transmembrane transporter activity	molecular function	270	214	208	208
transposition	biological process	12	10	9	9
tubulin folding cofactor complex	cellular component	5	5	3	3
vesicle targeting	biological process	29	23	20	21
vesicle tethering complex	cellular component	46	41	35	36
viral gene expression	biological process	6	4	3	3
viral transcription	biological process	6	4	3	3

## Sheet: Table S6
Table S6. Comparison of annotated gene counts among strains of Irpex lacteus in KEGG database.
PathwayL3	PathwayL2	PathwayL1	I.lacteus CCBAS Fr 238 617/93	I.lacteus F17	I.lacteus Y8604A	I.lacteus BJFC24
Ribosome [PATH:ko03010]	Translation	Genetic Information Processing	133	113	107	107
Cell cycle - yeast [PATH:ko04111]	Cell growth and death	Cellular Processes	104	94	83	85
Spliceosome [PATH:ko03040]	Transcription	Genetic Information Processing	103	79	90	91
Protein processing in endoplasmic reticulum [PATH:ko04141]	Folding, sorting and degradation	Genetic Information Processing	101	73	74	75
Thermogenesis [PATH:ko04714]	Environmental adaptation	Organismal Systems	98	81	83	83
Autophagy - yeast [PATH:ko04138]	Transport and catabolism	Cellular Processes	83	76	73	72
Endocytosis [PATH:ko04144]	Transport and catabolism	Cellular Processes	79	66	71	75
Ribosome biogenesis in eukaryotes [PATH:ko03008]	Translation	Genetic Information Processing	78	63	63	62
Meiosis - yeast [PATH:ko04113]	Cell growth and death	Cellular Processes	76	65	62	63
Peroxisome [PATH:ko04146]	Transport and catabolism	Cellular Processes	75	61	58	59
Oxidative phosphorylation [PATH:ko00190]	Energy metabolism	Metabolism	73	62	63	66
MAPK signaling pathway - yeast [PATH:ko04011]	Signal transduction	Environmental Information Processing	70	66	58	60
Pyruvate metabolism [PATH:ko00620]	Carbohydrate metabolism	Metabolism	70	56	60	58
Cell cycle [PATH:ko04110]	Cell growth and death	Cellular Processes	69	59	58	56
Nucleocytoplasmic transport [PATH:ko03013]	Translation	Genetic Information Processing	69	61	60	66
Autophagy - animal [PATH:ko04140]	Transport and catabolism	Cellular Processes	62	58	55	57
Amino sugar and nucleotide sugar metabolism [PATH:ko00520]	Carbohydrate metabolism	Metabolism	61	51	53	51
RNA degradation [PATH:ko03018]	Folding, sorting and degradation	Genetic Information Processing	60	46	47	48
Purine metabolism [PATH:ko00230]	Nucleotide metabolism	Metabolism	58	52	52	54
mRNA surveillance pathway [PATH:ko03015]	Translation	Genetic Information Processing	58	49	50	50
Ubiquitin mediated proteolysis [PATH:ko04120]	Folding, sorting and degradation	Genetic Information Processing	57	49	49	50
Nucleotide excision repair [PATH:ko03420]	Replication and repair	Genetic Information Processing	56	48	42	45
Tryptophan metabolism [PATH:ko00380]	Amino acid metabolism	Metabolism	56	53	56	50
Glycolysis / Gluconeogenesis [PATH:ko00010]	Carbohydrate metabolism	Metabolism	55	49	49	48
Arginine and proline metabolism [PATH:ko00330]	Amino acid metabolism	Metabolism	53	51	48	48
Cysteine and methionine metabolism [PATH:ko00270]	Amino acid metabolism	Metabolism	51	48	41	42
Glycerophospholipid metabolism [PATH:ko00564]	Lipid metabolism	Metabolism	50	37	38	40
Glutathione metabolism [PATH:ko00480]	Metabolism of other amino acids	Metabolism	49	46	39	39
mTOR signaling pathway [PATH:ko04150]	Signal transduction	Environmental Information Processing	49	47	46	47
Glyoxylate and dicarboxylate metabolism [PATH:ko00630]	Carbohydrate metabolism	Metabolism	48	48	40	42
Lysosome [PATH:ko04142]	Transport and catabolism	Cellular Processes	48	38	43	42
Longevity regulating pathway - worm [PATH:ko04212]	Aging	Organismal Systems	46	53	46	44
Aminoacyl-tRNA biosynthesis [PATH:ko00970]	Translation	Genetic Information Processing	45	39	33	33
Glycerolipid metabolism [PATH:ko00561]	Lipid metabolism	Metabolism	44	38	40	37
Starch and sucrose metabolism [PATH:ko00500]	Carbohydrate metabolism	Metabolism	44	41	39	38
Metabolism of xenobiotics by cytochrome P450 [PATH:ko00980]	Xenobiotics biodegradation and metabolism	Metabolism	43	43	37	34
Proteasome [PATH:ko03050]	Folding, sorting and degradation	Genetic Information Processing	43	37	36	36
Glycine, serine and threonine metabolism [PATH:ko00260]	Amino acid metabolism	Metabolism	42	36	36	37
Valine, leucine and isoleucine degradation [PATH:ko00280]	Amino acid metabolism	Metabolism	42	39	39	37
PI3K-Akt signaling pathway [PATH:ko04151]	Signal transduction	Environmental Information Processing	41	36	37	38
ATP-dependent chromatin remodeling [PATH:ko03082]	Chromosome	Genetic Information Processing	40	32	35	36
Drug metabolism - other enzymes [PATH:ko00983]	Xenobiotics biodegradation and metabolism	Metabolism	40	42	35	36
Oocyte meiosis [PATH:ko04114]	Cell growth and death	Cellular Processes	40	37	36	35
Mitophagy - yeast [PATH:ko04139]	Transport and catabolism	Cellular Processes	39	36	31	33
Motor proteins [PATH:ko04814]	Cell motility	Cellular Processes	39	29	30	31
AMPK signaling pathway [PATH:ko04152]	Signal transduction	Environmental Information Processing	38	36	32	30
Cellular senescence [PATH:ko04218]	Cell growth and death	Cellular Processes	38	37	34	35
Insulin signaling pathway [PATH:ko04910]	Endocrine system	Organismal Systems	38	36	35	34
Mitophagy - animal [PATH:ko04137]	Transport and catabolism	Cellular Processes	38	35	32	33
Pyrimidine metabolism [PATH:ko00240]	Nucleotide metabolism	Metabolism	38	34	35	34
Lysine degradation [PATH:ko00310]	Amino acid metabolism	Metabolism	37	33	34	32
Phagosome [PATH:ko04145]	Transport and catabolism	Cellular Processes	37	31	33	33
Regulation of actin cytoskeleton [PATH:ko04810]	Cell motility	Cellular Processes	37	34	34	34
Alanine, aspartate and glutamate metabolism [PATH:ko00250]	Amino acid metabolism	Metabolism	36	29	30	29
DNA replication [PATH:ko03030]	Replication and repair	Genetic Information Processing	36	25	28	29
Efferocytosis [PATH:ko04148]	Transport and catabolism	Cellular Processes	36	35	30	30
Fatty acid degradation [PATH:ko00071]	Lipid metabolism	Metabolism	36	34	30	29
Neutrophil extracellular trap formation [PATH:ko04613]	Immune system	Organismal Systems	36	38	35	35
Basal transcription factors [PATH:ko03022]	Transcription	Genetic Information Processing	35	25	26	26
Base excision repair [PATH:ko03410]	Replication and repair	Genetic Information Processing	35	30	28	31
Retrograde endocannabinoid signaling [PATH:ko04723]	Nervous system	Organismal Systems	35	35	35	36
Propanoate metabolism [PATH:ko00640]	Carbohydrate metabolism	Metabolism	34	24	27	28
Longevity regulating pathway - multiple species [PATH:ko04213]	Aging	Organismal Systems	33	33	30	29
Sphingolipid signaling pathway [PATH:ko04071]	Signal transduction	Environmental Information Processing	33	32	30	31
Inositol phosphate metabolism [PATH:ko00562]	Carbohydrate metabolism	Metabolism	32	24	29	26
MAPK signaling pathway [PATH:ko04010]	Signal transduction	Environmental Information Processing	32	32	27	30
Pantothenate and CoA biosynthesis [PATH:ko00770]	Metabolism of cofactors and vitamins	Metabolism	32	22	24	24
Steroid hormone biosynthesis [PATH:ko00140]	Lipid metabolism	Metabolism	32	26	30	26
N-Glycan biosynthesis [PATH:ko00510]	Glycan biosynthesis and metabolism	Metabolism	31	30	27	26
Nicotinate and nicotinamide metabolism [PATH:ko00760]	Metabolism of cofactors and vitamins	Metabolism	31	26	26	25
Two-component system [PATH:ko02020]	Signal transduction	Environmental Information Processing	31	26	24	24
Citrate cycle (TCA cycle) [PATH:ko00020]	Carbohydrate metabolism	Metabolism	30	25	24	26
Drug metabolism - cytochrome P450 [PATH:ko00982]	Xenobiotics biodegradation and metabolism	Metabolism	30	32	27	26
Protein export [PATH:ko03060]	Folding, sorting and degradation	Genetic Information Processing	30	24	23	25
Retinol metabolism [PATH:ko00830]	Metabolism of cofactors and vitamins	Metabolism	30	22	21	21
Serotonergic synapse [PATH:ko04726]	Nervous system	Organismal Systems	30	24	24	24
Necroptosis [PATH:ko04217]	Cell growth and death	Cellular Processes	29	22	25	24
RNA polymerase [PATH:ko03020]	Transcription	Genetic Information Processing	29	29	22	26
Ras signaling pathway [PATH:ko04014]	Signal transduction	Environmental Information Processing	29	26	28	28
Tight junction [PATH:ko04530]	Cellular community - eukaryotes	Cellular Processes	29	24	26	25
Fc gamma R-mediated phagocytosis [PATH:ko04666]	Immune system	Organismal Systems	28	24	26	25
Longevity regulating pathway [PATH:ko04211]	Aging	Organismal Systems	28	29	26	27
Pentose and glucuronate interconversions [PATH:ko00040]	Carbohydrate metabolism	Metabolism	28	18	19	19
Sphingolipid metabolism [PATH:ko00600]	Lipid metabolism	Metabolism	28	24	25	24
Thyroid hormone signaling pathway [PATH:ko04919]	Endocrine system	Organismal Systems	28	27	25	24
Arginine biosynthesis [PATH:ko00220]	Amino acid metabolism	Metabolism	27	24	20	21
FoxO signaling pathway [PATH:ko04068]	Signal transduction	Environmental Information Processing	27	27	26	26
Histidine metabolism [PATH:ko00340]	Amino acid metabolism	Metabolism	27	24	23	23
Porphyrin metabolism [PATH:ko00860]	Metabolism of cofactors and vitamins	Metabolism	27	19	21	20
cAMP signaling pathway [PATH:ko04024]	Signal transduction	Environmental Information Processing	27	23	22	23
Autophagy - other [PATH:ko04136]	Transport and catabolism	Cellular Processes	26	24	23	24
Fructose and mannose metabolism [PATH:ko00051]	Carbohydrate metabolism	Metabolism	26	23	21	23
Phenylalanine metabolism [PATH:ko00360]	Amino acid metabolism	Metabolism	26	24	21	20
Phosphatidylinositol signaling system [PATH:ko04070]	Signal transduction	Environmental Information Processing	26	19	21	20
beta-Alanine metabolism [PATH:ko00410]	Metabolism of other amino acids	Metabolism	26	24	21	22
cGMP-PKG signaling pathway [PATH:ko04022]	Signal transduction	Environmental Information Processing	26	23	21	22
Dopaminergic synapse [PATH:ko04728]	Nervous system	Organismal Systems	25	21	21	20
Glucagon signaling pathway [PATH:ko04922]	Endocrine system	Organismal Systems	25	21	21	21
Mismatch repair [PATH:ko03430]	Replication and repair	Genetic Information Processing	25	23	19	20
Progesterone-mediated oocyte maturation [PATH:ko04914]	Endocrine system	Organismal Systems	25	25	23	24
Synaptic vesicle cycle [PATH:ko04721]	Nervous system	Organismal Systems	25	22	22	23
T cell receptor signaling pathway [PATH:ko04660]	Immune system	Organismal Systems	25	21	20	21
Arachidonic acid metabolism [PATH:ko00590]	Lipid metabolism	Metabolism	24	20	18	17
Ascorbate and aldarate metabolism [PATH:ko00053]	Carbohydrate metabolism	Metabolism	24	17	19	19
Axon guidance [PATH:ko04360]	Development and regeneration	Organismal Systems	24	18	19	20
Fanconi anemia pathway [PATH:ko03460]	Replication and repair	Genetic Information Processing	24	25	20	25
Oxytocin signaling pathway [PATH:ko04921]	Endocrine system	Organismal Systems	24	31	24	26
Pentose phosphate pathway [PATH:ko00030]	Carbohydrate metabolism	Metabolism	24	18	20	20
Wnt signaling pathway [PATH:ko04310]	Signal transduction	Environmental Information Processing	24	18	22	22
Adrenergic signaling in cardiomyocytes [PATH:ko04261]	Circulatory system	Organismal Systems	23	19	18	19
Butanoate metabolism [PATH:ko00650]	Carbohydrate metabolism	Metabolism	23	19	20	19
Focal adhesion [PATH:ko04510]	Cellular community - eukaryotes	Cellular Processes	23	22	23	23
Homologous recombination [PATH:ko03440]	Replication and repair	Genetic Information Processing	23	23	19	20
Phospholipase D signaling pathway [PATH:ko04072]	Signal transduction	Environmental Information Processing	23	23	21	21
Sulfur metabolism [PATH:ko00920]	Energy metabolism	Metabolism	23	20	22	22
Tyrosine metabolism [PATH:ko00350]	Amino acid metabolism	Metabolism	23	23	19	19
Apelin signaling pathway [PATH:ko04371]	Signal transduction	Environmental Information Processing	22	24	20	22
Apoptosis [PATH:ko04210]	Cell growth and death	Cellular Processes	22	17	16	16
Carbon fixation by Calvin cycle [PATH:ko00710]	Energy metabolism	Metabolism	22	20	17	17
Chloroalkane and chloroalkene degradation [PATH:ko00625]	Xenobiotics biodegradation and metabolism	Metabolism	22	18	16	17
HIF-1 signaling pathway [PATH:ko04066]	Signal transduction	Environmental Information Processing	22	25	22	21
Methane metabolism [PATH:ko00680]	Energy metabolism	Metabolism	22	20	20	21
PPAR signaling pathway [PATH:ko03320]	Endocrine system	Organismal Systems	22	23	21	21
Phenylalanine, tyrosine and tryptophan biosynthesis [PATH:ko00400]	Amino acid metabolism	Metabolism	22	22	19	20
Various types of N-glycan biosynthesis [PATH:ko00513]	Glycan biosynthesis and metabolism	Metabolism	22	21	20	19
Glycosylphosphatidylinositol (GPI)-anchor biosynthesis [PATH:ko00563]	Glycan biosynthesis and metabolism	Metabolism	21	19	17	17
NOD-like receptor signaling pathway [PATH:ko04621]	Immune system	Organismal Systems	21	19	17	19
Nitrogen metabolism [PATH:ko00910]	Energy metabolism	Metabolism	21	18	19	19
Steroid biosynthesis [PATH:ko00100]	Lipid metabolism	Metabolism	21	20	21	22
Terpenoid backbone biosynthesis [PATH:ko00900]	Metabolism of terpenoids and polyketides	Metabolism	21	18	16	17
Chemokine signaling pathway [PATH:ko04062]	Immune system	Organismal Systems	20	20	19	20
MAPK signaling pathway - fly [PATH:ko04013]	Signal transduction	Environmental Information Processing	20	23	21	20
Neurotrophin signaling pathway [PATH:ko04722]	Nervous system	Organismal Systems	20	21	18	20
Polycomb repressive complex [PATH:ko03083]	Chromosome	Genetic Information Processing	20	16	15	17
ABC transporters [PATH:ko02010]	Membrane transport	Environmental Information Processing	19	18	15	19
Axon regeneration [PATH:ko04361]	Development and regeneration	Organismal Systems	19	23	16	16
Ubiquinone and other terpenoid-quinone biosynthesis [PATH:ko00130]	Metabolism of cofactors and vitamins	Metabolism	19	13	15	13
Cardiac muscle contraction [PATH:ko04260]	Circulatory system	Organismal Systems	18	15	15	15
Galactose metabolism [PATH:ko00052]	Carbohydrate metabolism	Metabolism	18	20	17	17
Glutamatergic synapse [PATH:ko04724]	Nervous system	Organismal Systems	18	15	15	16
Lipoic acid metabolism [PATH:ko00785]	Metabolism of cofactors and vitamins	Metabolism	18	12	16	16
Viral life cycle - HIV-1 [PATH:ko03250]	Information processing in viruses	Genetic Information Processing	18	14	17	17
Calcium signaling pathway [PATH:ko04020]	Signal transduction	Environmental Information Processing	17	16	14	14
Estrogen signaling pathway [PATH:ko04915]	Endocrine system	Organismal Systems	17	19	15	17
Fatty acid biosynthesis [PATH:ko00061]	Lipid metabolism	Metabolism	17	15	17	14
Folate biosynthesis [PATH:ko00790]	Metabolism of cofactors and vitamins	Metabolism	17	15	16	16
Growth hormone synthesis, secretion and action [PATH:ko04935]	Endocrine system	Organismal Systems	17	18	15	16
Lysine biosynthesis [PATH:ko00300]	Amino acid metabolism	Metabolism	17	17	17	17
One carbon pool by folate [PATH:ko00670]	Metabolism of cofactors and vitamins	Metabolism	17	13	13	13
Rap1 signaling pathway [PATH:ko04015]	Signal transduction	Environmental Information Processing	17	18	15	16
Riboflavin metabolism [PATH:ko00740]	Metabolism of cofactors and vitamins	Metabolism	17	13	14	15
VEGF signaling pathway [PATH:ko04370]	Signal transduction	Environmental Information Processing	17	19	16	16
Adherens junction [PATH:ko04520]	Cellular community - eukaryotes	Cellular Processes	16	15	14	15
Apoptosis - fly [PATH:ko04214]	Cell growth and death	Cellular Processes	16	14	16	16
Gap junction [PATH:ko04540]	Cellular community - eukaryotes	Cellular Processes	16	19	14	16
GnRH signaling pathway [PATH:ko04912]	Endocrine system	Organismal Systems	16	21	16	17
Pancreatic secretion [PATH:ko04972]	Digestive system	Organismal Systems	16	14	14	15
Quorum sensing [PATH:ko02024]	Cellular community - prokaryotes	Cellular Processes	16	14	12	14
SNARE interactions in vesicular transport [PATH:ko04130]	Folding, sorting and degradation	Genetic Information Processing	16	18	13	14
Vasopressin-regulated water reabsorption [PATH:ko04962]	Excretory system	Organismal Systems	16	13	14	14
Bile secretion [PATH:ko04976]	Digestive system	Organismal Systems	15	13	14	14
Cholinergic synapse [PATH:ko04725]	Nervous system	Organismal Systems	15	15	13	15
Parathyroid hormone synthesis, secretion and action [PATH:ko04928]	Endocrine system	Organismal Systems	15	16	13	14
Platelet activation [PATH:ko04611]	Immune system	Organismal Systems	15	16	14	15
Relaxin signaling pathway [PATH:ko04926]	Endocrine system	Organismal Systems	15	16	14	15
Thiamine metabolism [PATH:ko00730]	Metabolism of cofactors and vitamins	Metabolism	15	13	11	12
Cyanoamino acid metabolism [PATH:ko00460]	Metabolism of other amino acids	Metabolism	14	13	12	14
Cytosolic DNA-sensing pathway [PATH:ko04623]	Immune system	Organismal Systems	14	15	12	15
GABAergic synapse [PATH:ko04727]	Nervous system	Organismal Systems	14	13	13	14
Long-term potentiation [PATH:ko04720]	Nervous system	Organismal Systems	14	14	13	13
Osteoclast differentiation [PATH:ko04380]	Development and regeneration	Organismal Systems	14	14	13	12
Ovarian steroidogenesis [PATH:ko04913]	Endocrine system	Organismal Systems	14	9	11	10
Prolactin signaling pathway [PATH:ko04917]	Endocrine system	Organismal Systems	14	15	13	14
TGF-beta signaling pathway [PATH:ko04350]	Signal transduction	Environmental Information Processing	14	11	11	11
Valine, leucine and isoleucine biosynthesis [PATH:ko00290]	Amino acid metabolism	Metabolism	14	12	12	12
p53 signaling pathway [PATH:ko04115]	Cell growth and death	Cellular Processes	14	13	12	15
Aminobenzoate degradation [PATH:ko00627]	Xenobiotics biodegradation and metabolism	Metabolism	13	12	13	12
B cell receptor signaling pathway [PATH:ko04662]	Immune system	Organismal Systems	13	12	12	12
Biosynthesis of various plant secondary metabolites [PATH:ko00999]	Biosynthesis of other secondary metabolites	Metabolism	13	8	11	11
Cytoskeleton in muscle cells [PATH:ko04820]	Cell motility	Cellular Processes	13	13	12	11
ErbB signaling pathway [PATH:ko04012]	Signal transduction	Environmental Information Processing	13	16	14	14
Fc epsilon RI signaling pathway [PATH:ko04664]	Immune system	Organismal Systems	13	14	12	12
Ferroptosis [PATH:ko04216]	Cell growth and death	Cellular Processes	13	14	11	11
Natural killer cell mediated cytotoxicity [PATH:ko04650]	Immune system	Organismal Systems	13	13	12	12
Other glycan degradation [PATH:ko00511]	Glycan biosynthesis and metabolism	Metabolism	13	11	12	12
Biotin metabolism [PATH:ko00780]	Metabolism of cofactors and vitamins	Metabolism	12	12	14	11
C-type lectin receptor signaling pathway [PATH:ko04625]	Immune system	Organismal Systems	12	14	13	12
Ether lipid metabolism [PATH:ko00565]	Lipid metabolism	Metabolism	12	6	8	8
Leukocyte transendothelial migration [PATH:ko04670]	Immune system	Organismal Systems	12	11	10	11
Selenocompound metabolism [PATH:ko00450]	Metabolism of other amino acids	Metabolism	12	11	11	11
Thyroid hormone synthesis [PATH:ko04918]	Endocrine system	Organismal Systems	12	9	9	9
Vascular smooth muscle contraction [PATH:ko04270]	Circulatory system	Organismal Systems	12	14	13	13
Adipocytokine signaling pathway [PATH:ko04920]	Endocrine system	Organismal Systems	11	9	9	9
Biosynthesis of unsaturated fatty acids [PATH:ko01040]	Lipid metabolism	Metabolism	11	14	13	11
Insect hormone biosynthesis [PATH:ko00981]	Metabolism of terpenoids and polyketides	Metabolism	11	11	11	13
Isoquinoline alkaloid biosynthesis [PATH:ko00950]	Biosynthesis of other secondary metabolites	Metabolism	11	11	9	8
Limonene degradation [PATH:ko00903]	Metabolism of terpenoids and polyketides	Metabolism	11	9	9	9
Long-term depression [PATH:ko04730]	Nervous system	Organismal Systems	11	11	9	10
Other carbon fixation pathways [PATH:ko00720]	Energy metabolism	Metabolism	11	11	10	11
alpha-Linolenic acid metabolism [PATH:ko00592]	Lipid metabolism	Metabolism	11	10	8	11
Aldosterone synthesis and secretion [PATH:ko04925]	Endocrine system	Organismal Systems	10	12	10	11
Carbohydrate digestion and absorption [PATH:ko04973]	Digestive system	Organismal Systems	10	9	9	9
Collecting duct acid secretion [PATH:ko04966]	Excretory system	Organismal Systems	10	10	11	11
Endocrine and other factor-regulated calcium reabsorption [PATH:ko04961]	Excretory system	Organismal Systems	10	8	9	9
Hippo signaling pathway [PATH:ko04390]	Signal transduction	Environmental Information Processing	10	8	10	9
Inflammatory mediator regulation of TRP channels [PATH:ko04750]	Sensory system	Organismal Systems	10	13	12	11
Linoleic acid metabolism [PATH:ko00591]	Lipid metabolism	Metabolism	10	10	10	10
Melanogenesis [PATH:ko04916]	Endocrine system	Organismal Systems	10	10	9	10
Non-homologous end-joining [PATH:ko03450]	Replication and repair	Genetic Information Processing	10	12	7	9
Phenylpropanoid biosynthesis [PATH:ko00940]	Biosynthesis of other secondary metabolites	Metabolism	10	7	9	9
Regulation of lipolysis in adipocytes [PATH:ko04923]	Endocrine system	Organismal Systems	10	10	9	10
Salivary secretion [PATH:ko04970]	Digestive system	Organismal Systems	10	10	9	9
Sulfur relay system [PATH:ko04122]	Folding, sorting and degradation	Genetic Information Processing	10	7	8	8
TNF signaling pathway [PATH:ko04668]	Signal transduction	Environmental Information Processing	10	10	9	8
Th17 cell differentiation [PATH:ko04659]	Immune system	Organismal Systems	10	11	9	9
Tropane, piperidine and pyridine alkaloid biosynthesis [PATH:ko00960]	Biosynthesis of other secondary metabolites	Metabolism	10	7	6	7
Vitamin B6 metabolism [PATH:ko00750]	Metabolism of cofactors and vitamins	Metabolism	10	7	9	8
Antigen processing and presentation [PATH:ko04612]	Immune system	Organismal Systems	9	9	9	9
Fatty acid elongation [PATH:ko00062]	Lipid metabolism	Metabolism	9	9	8	8
IL-17 signaling pathway [PATH:ko04657]	Immune system	Organismal Systems	9	11	8	10
Plant-pathogen interaction [PATH:ko04626]	Environmental adaptation	Organismal Systems	9	10	7	8
Signaling pathways regulating pluripotency of stem cells [PATH:ko04550]	Cellular community - eukaryotes	Cellular Processes	9	10	9	9
Styrene degradation [PATH:ko00643]	Xenobiotics biodegradation and metabolism	Metabolism	9	9	10	11
Taurine and hypotaurine metabolism [PATH:ko00430]	Metabolism of other amino acids	Metabolism	9	8	10	10
Aldosterone-regulated sodium reabsorption [PATH:ko04960]	Excretory system	Organismal Systems	8	7	9	8
Cholesterol metabolism [PATH:ko04979]	Digestive system	Organismal Systems	8	11	11	10
Circadian entrainment [PATH:ko04713]	Environmental adaptation	Organismal Systems	8	7	7	8
Circadian rhythm - plant [PATH:ko04712]	Environmental adaptation	Organismal Systems	8	5	5	6
Hedgehog signaling pathway - fly [PATH:ko04341]	Signal transduction	Environmental Information Processing	8	5	7	7
Notch signaling pathway [PATH:ko04330]	Signal transduction	Environmental Information Processing	8	6	7	7
O-Antigen nucleotide sugar biosynthesis [PATH:ko00541]	Glycan biosynthesis and metabolism	Metabolism	8	7	7	7
Other types of O-glycan biosynthesis [PATH:ko00514]	Glycan biosynthesis and metabolism	Metabolism	8	6	6	8
Primary bile acid biosynthesis [PATH:ko00120]	Lipid metabolism	Metabolism	8	10	11	10
RIG-I-like receptor signaling pathway [PATH:ko04622]	Immune system	Organismal Systems	8	9	9	10
Renin secretion [PATH:ko04924]	Endocrine system	Organismal Systems	8	7	6	7
Th1 and Th2 cell differentiation [PATH:ko04658]	Immune system	Organismal Systems	8	8	8	8
Toll and Imd signaling pathway [PATH:ko04624]	Immune system	Organismal Systems	8	7	7	8
Circadian rhythm [PATH:ko04710]	Environmental adaptation	Organismal Systems	7	5	6	6
Cortisol synthesis and secretion [PATH:ko04927]	Endocrine system	Organismal Systems	7	6	4	6
D-Amino acid metabolism [PATH:ko00470]	Metabolism of other amino acids	Metabolism	7	7	8	8
Gastric acid secretion [PATH:ko04971]	Digestive system	Organismal Systems	7	7	6	7
Hippo signaling pathway - fly [PATH:ko04391]	Signal transduction	Environmental Information Processing	7	7	6	5
JAK-STAT signaling pathway [PATH:ko04630]	Signal transduction	Environmental Information Processing	7	9	8	8
Mineral absorption [PATH:ko04978]	Digestive system	Organismal Systems	7	9	6	7
NF-kappa B signaling pathway [PATH:ko04064]	Signal transduction	Environmental Information Processing	7	5	7	6
Prodigiosin biosynthesis [PATH:ko00333]	Biosynthesis of other secondary metabolites	Metabolism	7	7	7	6
Toll-like receptor signaling pathway [PATH:ko04620]	Immune system	Organismal Systems	7	8	6	6
Virion - Hepatitis viruses [PATH:ko03272]	Information processing in viruses	Genetic Information Processing	7	4	6	7
Dorso-ventral axis formation [PATH:ko04320]	Development and regeneration	Organismal Systems	6	7	6	6
Glycosaminoglycan degradation [PATH:ko00531]	Glycan biosynthesis and metabolism	Metabolism	6	6	7	7
Glycosphingolipid biosynthesis - globo and isoglobo series [PATH:ko00603]	Glycan biosynthesis and metabolism	Metabolism	6	6	6	5
GnRH secretion [PATH:ko04929]	Endocrine system	Organismal Systems	6	8	6	6
Hedgehog signaling pathway [PATH:ko04340]	Signal transduction	Environmental Information Processing	6	4	5	5
Hippo signaling pathway - multiple species [PATH:ko04392]	Signal transduction	Environmental Information Processing	6	6	5	6
Insulin secretion [PATH:ko04911]	Endocrine system	Organismal Systems	6	6	5	5
MAPK signaling pathway - plant [PATH:ko04016]	Signal transduction	Environmental Information Processing	6	8	6	6
Plant hormone signal transduction [PATH:ko04075]	Signal transduction	Environmental Information Processing	6	8	5	5
Streptomycin biosynthesis [PATH:ko00521]	Biosynthesis of other secondary metabolites	Metabolism	6	6	6	6
Apoptosis - multiple species [PATH:ko04215]	Cell growth and death	Cellular Processes	5	3	5	5
Caprolactam degradation [PATH:ko00930]	Xenobiotics biodegradation and metabolism	Metabolism	5	3	4	3
Degradation of flavonoids [PATH:ko00946]	Biosynthesis of other secondary metabolites	Metabolism	5	4	5	6
Fat digestion and absorption [PATH:ko04975]	Digestive system	Organismal Systems	5	4	5	5
Glycosphingolipid biosynthesis - ganglio series [PATH:ko00604]	Glycan biosynthesis and metabolism	Metabolism	5	6	5	5
Mannose type O-glycan biosynthesis [PATH:ko00515]	Glycan biosynthesis and metabolism	Metabolism	5	5	5	5
Naphthalene degradation [PATH:ko00626]	Xenobiotics biodegradation and metabolism	Metabolism	5	5	4	4
Novobiocin biosynthesis [PATH:ko00401]	Biosynthesis of other secondary metabolites	Metabolism	5	3	3	3
Protein digestion and absorption [PATH:ko04974]	Digestive system	Organismal Systems	5	3	5	4
Atrazine degradation [PATH:ko00791]	Xenobiotics biodegradation and metabolism	Metabolism	4	4	2	3
Bacterial secretion system [PATH:ko03070]	Membrane transport	Environmental Information Processing	4	4	2	2
C5-Branched dibasic acid metabolism [PATH:ko00660]	Carbohydrate metabolism	Metabolism	4	3	3	3
Monobactam biosynthesis [PATH:ko00261]	Biosynthesis of other secondary metabolites	Metabolism	4	7	5	5
Phosphonate and phosphinate metabolism [PATH:ko00440]	Metabolism of other amino acids	Metabolism	4	2	2	2
Proximal tubule bicarbonate reclamation [PATH:ko04964]	Excretory system	Organismal Systems	4	3	4	3
Toluene degradation [PATH:ko00623]	Xenobiotics biodegradation and metabolism	Metabolism	4	3	3	3
Virion - Herpesvirus [PATH:ko03266]	Information processing in viruses	Genetic Information Processing	4	3	4	3
Benzoate degradation [PATH:ko00362]	Xenobiotics biodegradation and metabolism	Metabolism	3	4	3	3
Cell cycle - Caulobacter [PATH:ko04112]	Cell growth and death	Cellular Processes	3	2	2	3
Circadian rhythm - fly [PATH:ko04711]	Environmental adaptation	Organismal Systems	3	0	2	2
Cutin, suberine and wax biosynthesis [PATH:ko00073]	Lipid metabolism	Metabolism	3	1	1	2
Neuroactive ligand-receptor interaction [PATH:ko04080]	Signaling molecules and interaction	Environmental Information Processing	3	4	4	4
Olfactory transduction [PATH:ko04740]	Sensory system	Organismal Systems	3	2	3	3
Penicillin and cephalosporin biosynthesis [PATH:ko00311]	Biosynthesis of other secondary metabolites	Metabolism	3	3	3	3
Vitamin digestion and absorption [PATH:ko04977]	Digestive system	Organismal Systems	3	3	4	3
Betalain biosynthesis [PATH:ko00965]	Biosynthesis of other secondary metabolites	Metabolism	2	3	2	1
Biofilm formation - Escherichia coli [PATH:ko02026]	Cellular community - prokaryotes	Cellular Processes	2	3	2	2
Biofilm formation - Pseudomonas aeruginosa [PATH:ko02025]	Cellular community - prokaryotes	Cellular Processes	2	2	2	2
Biosynthesis of ansamycins [PATH:ko01051]	Metabolism of terpenoids and polyketides	Metabolism	2	2	2	2
Brassinosteroid biosynthesis [PATH:ko00905]	Metabolism of terpenoids and polyketides	Metabolism	2	2	2	2
Carbapenem biosynthesis [PATH:ko00332]	Biosynthesis of other secondary metabolites	Metabolism	2	3	2	2
Chlorocyclohexane and chlorobenzene degradation [PATH:ko00361]	Xenobiotics biodegradation and metabolism	Metabolism	2	2	2	2
ECM-receptor interaction [PATH:ko04512]	Signaling molecules and interaction	Environmental Information Processing	2	2	2	2
Flavonoid biosynthesis [PATH:ko00941]	Biosynthesis of other secondary metabolites	Metabolism	2	1	1	3
Fluorobenzoate degradation [PATH:ko00364]	Xenobiotics biodegradation and metabolism	Metabolism	2	2	2	2
Indole alkaloid biosynthesis [PATH:ko00901]	Biosynthesis of other secondary metabolites	Metabolism	2	3	2	1
Neomycin, kanamycin and gentamicin biosynthesis [PATH:ko00524]	Biosynthesis of other secondary metabolites	Metabolism	2	2	2	2
Phototransduction - fly [PATH:ko04745]	Sensory system	Organismal Systems	2	3	3	3
Phototransduction [PATH:ko04744]	Sensory system	Organismal Systems	2	1	2	2
Pinene, camphor and geraniol degradation [PATH:ko00907]	Metabolism of terpenoids and polyketides	Metabolism	2	2	2	2
Renin-angiotensin system [PATH:ko04614]	Endocrine system	Organismal Systems	2	4	4	4
Sesquiterpenoid and triterpenoid biosynthesis [PATH:ko00909]	Metabolism of terpenoids and polyketides	Metabolism	2	2	2	2
Zeatin biosynthesis [PATH:ko00908]	Metabolism of terpenoids and polyketides	Metabolism	2	2	1	1
Acarbose and validamycin biosynthesis [PATH:ko00525]	Biosynthesis of other secondary metabolites	Metabolism	1	0	1	1
Aflatoxin biosynthesis [PATH:ko00254]	Biosynthesis of other secondary metabolites	Metabolism	1	1	1	1
Caffeine metabolism [PATH:ko00232]	Biosynthesis of other secondary metabolites	Metabolism	1	2	2	1
Carotenoid biosynthesis [PATH:ko00906]	Metabolism of terpenoids and polyketides	Metabolism	1	3	1	2
Cobalamin transport and metabolism [PATH:ko04980]	Digestive system	Organismal Systems	1	2	2	2
Ethylbenzene degradation [PATH:ko00642]	Xenobiotics biodegradation and metabolism	Metabolism	1	1	1	1
Exopolysaccharide biosynthesis [PATH:ko00543]	Glycan biosynthesis and metabolism	Metabolism	1	0	1	1
Glucosinolate biosynthesis [PATH:ko00966]	Biosynthesis of other secondary metabolites	Metabolism	1	1	1	1
Glycosaminoglycan biosynthesis - chondroitin sulfate / dermatan sulfate [PATH:ko00532]	Glycan biosynthesis and metabolism	Metabolism	1	1	0	0
Glycosaminoglycan biosynthesis - heparan sulfate / heparin [PATH:ko00534]	Glycan biosynthesis and metabolism	Metabolism	1	1	0	0
Nonribosomal peptide structures [PATH:ko01054]	Metabolism of terpenoids and polyketides	Metabolism	1	1	1	1
Phenazine biosynthesis [PATH:ko00405]	Biosynthesis of other secondary metabolites	Metabolism	1	1	1	1
Steroid degradation [PATH:ko00984]	Xenobiotics biodegradation and metabolism	Metabolism	1	0	1	1
Taste transduction [PATH:ko04742]	Sensory system	Organismal Systems	1	1	1	1
Virion - Ebolavirus, Lyssavirus and Morbillivirus [PATH:ko03265]	Information processing in viruses	Genetic Information Processing	1	1	1	1
Diterpenoid biosynthesis [PATH:ko00904]	Metabolism of terpenoids and polyketides	Metabolism	0	2	0	0
Stilbenoid, diarylheptanoid and gingerol biosynthesis [PATH:ko00945]	Biosynthesis of other secondary metabolites	Metabolism	0	0	1	1
Flavone and flavonol biosynthesis [PATH:ko00944]	Biosynthesis of other secondary metabolites	Metabolism	0	0	0	1
Peptidoglycan biosynthesis [PATH:ko00550]	Glycan biosynthesis and metabolism	Metabolism	0	0	0	1

## Sheet: Table S7
Table S7. Differences in CAZyme Annotations Between Human-Derived and Environmental Irpex lacteus.
CAZyme	I.lacteus F17	I.lacteus CCBAS Fr 238 617/93	I.lacteus Y8604A	I.lacteus BJFC24	CAZy activities
AA1	1	1	2	2	Laccase / p-diphenol:oxygen oxidoreductase / ferroxidase (EC 1.10.3.2)
AA2	12	15	9	11	manganese peroxidase (EC 1.11.1.13)
AA5	7	8	6	6	Oxidase with oxygen as acceptor (EC 1.1.3.-)
GH115	4	3	2	2	xylan alpha-1,2-glucuronidase (EC 3.2.1.131)
GH131	5	5	4	4	endo-beta-1,4-glucanase (EC 3.2.1.21)
GH18	16	14	12	12	chitinase (EC 3.2.1.14)
GH2	3	3	2	1	beta-galactosidase (EC 3.2.1.23)
GH28	9	8	7	7	polygalacturonase (EC 3.2.1.15)
GH37	3	3	2	2	alpha-trehalase (EC 3.2.1.28).
GH5	26	27	21	23	endo-beta-1,4-glucanase/cellulase (EC 3.2.1.4)
GH7	4	4	3	3	endo-beta-1,4-glucanase (EC 3.2.1.4)
GH74	4	4	3	3	endoglucanase (EC 3.2.1.4)
GH92	6	5	4	3	mannosyl-oligosaccharide alpha-1,2-mannosidase (EC 3.2.1.113)

## Sheet: Table S8
Table S8.Predicted secondary metabolism gene clusters in the genome of Irpex lacteus strains
antismash_type	I.lacteus CCBAS Fr 238 617/93	I.lacteus F17	I.lacteus Y8604A	I.lacteus BJFC24
terpene	15	11	12	8
T3PKS	1	1	1	1
T1PKS	0	2	0	1
NRPS-like,T1PKS	2	0	2	2
NRPS-like	12	11	10	11
fungal-RiPP	1	0	0	0
betalactone	2	1	1	1

## Sheet: Table S9
Table S9. DFVF‑annotated of human‑disease‑related virulence factor genes among Irpex lacteus strains
UniProtID	Organism	Disease.Host	Disease.Hostkey	Disease	DiseaseKey	I.lacteus F17	I.lacteus CCBAS Fr 238 617/93	I.lacteus Y8604A	I.lacteus BJFC24
Q5AM49_CANAL	Candida albicans	Isolated from a wide variety of substrates including humans	animals	invasive candidal disease	invasive candidal disease	19	22	19	16
Q5A762_CANAL	Candida albicans	Isolated from a wide variety of substrates including humans	animals	invasive candidal disease	invasive candidal disease	15	18	13	12
Q59VF3_CANAL	Candida albicans	Isolated from a wide variety of substrates including humans	animals	invasive candidal disease	invasive candidal disease	11	12	9	8
Q5AG71_CANAL	Candida albicans	Isolated from a wide variety of substrates including humans	animals	invasive candidal disease	invasive candidal disease	11	9	9	9
O59928_HYPVI	Hypocrea virens	humans	vertebrata	infection	Infection	9	7	6	6
DHH1_CRYNV	Cryptococcus neoformans	humans	vertebrata	cryptococcosis	Cryptococcosis	8	10	10	11
F2QYD1_PICP7	Pichia pastoris	humans	vertebrata	occasional infection	Occasional Infection	8	7	8	7
Q9P872_CANAL	Candida albicans	Isolated from a wide variety of substrates including humans	animals	invasive candidal disease	invasive candidal disease	8	8	7	6
STE20_CANAL	Candida albicans	Isolated from a wide variety of substrates including humans	animals	invasive candidal disease	invasive candidal disease	8	6	6	8
Q59RG0_CANAL	Candida albicans	Isolated from a wide variety of substrates including humans	animals	invasive candidal disease	invasive candidal disease	7	9	8	7
Q9P8W9_CRYNE	Cryptococcus neoformans	humans	vertebrata	cryptococcosis	Cryptococcosis	7	6	6	7
Q5A4X5_CANAL	Candida albicans	Isolated from a wide variety of substrates including humans	animals	invasive candidal disease	invasive candidal disease	6	5	4	3
Q5ANE1_CANAL	Candida albicans	Isolated from a wide variety of substrates including humans	animals	invasive candidal disease	invasive candidal disease	6	9	8	9
SPCA_ARTOC	Arthroderma otae	humans, reptiles	vertebrata	dermatophytoses	Dermatophytoses	6	5	3	4
Q59RG1_CANAL	Candida albicans	Isolated from a wide variety of substrates including humans	animals	invasive candidal disease	invasive candidal disease	5	5	4	5
Q5A415_CANAL	Candida albicans	Isolated from a wide variety of substrates including humans	animals	invasive candidal disease	invasive candidal disease	5	4	4	4
Q5ABD7_CANAL	Candida albicans	Isolated from a wide variety of substrates including humans	animals	invasive candidal disease	invasive candidal disease	5	3	3	3
Q5AHG6_CANAL	Candida albicans	Isolated from a wide variety of substrates including humans	animals	invasive candidal disease	invasive candidal disease	5	7	5	4
Q7ZA48_9HYPO	Verticillium fungicola	humans	vertebrata	Verticillium disease or dry bubble	Verticillium Disease	5	6	5	6
Q9C1I3_CANAL	Candida albicans	Isolated from a wide variety of substrates including humans	animals	invasive candidal disease	invasive candidal disease	5	4	5	5
SED1_ARTOC	Arthroderma otae	humans, reptiles	vertebrata	dermatophytoses	Dermatophytoses	5	5	3	5
Y1220_ASPFU	Neosartorya fumigata	humans	vertebrata	infection	Infection	5	7	6	6
A6ZLA2_YEAS7	Saccharomyces cerevisiae	humans	vertebrata	occasional infection	Occasional Infection	4	7	5	5
C1GMG4_PARBD	Paracoccidioides brasiliensis	humans	vertebrata	Paracoccidioidomycosis	Paracoccidioidomycosis	4	3	2	2
CTSD_ARTOC	Arthroderma otae	humans, reptiles	vertebrata	dermatophytoses	Dermatophytoses	4	3	2	2
F2QU09_PICP7	Pichia pastoris	humans	vertebrata	occasional infection	Occasional Infection	4	5	3	4
PLB1_CANAL	Candida albicans	Isolated from a wide variety of substrates including humans	animals	invasive candidal disease	invasive candidal disease	4	5	2	3
Q1A1Y7_CRYNV	Cryptococcus neoformans	humans	vertebrata	cryptococcosis	Cryptococcosis	4	5	5	4
Q59KY8_CANAL	Candida albicans	Isolated from a wide variety of substrates including humans	animals	invasive candidal disease	invasive candidal disease	4	9	6	6
Q5A7S7_CANAL	Candida albicans	Isolated from a wide variety of substrates including humans	animals	invasive candidal disease	invasive candidal disease	4	7	3	4
Q5AAG6_CANAL	Candida albicans	Isolated from a wide variety of substrates including humans	animals	invasive candidal disease	invasive candidal disease	4	2	2	3
Q5AG40_CANAL	Candida albicans	Isolated from a wide variety of substrates including humans	animals	invasive candidal disease	invasive candidal disease	4	6	4	4
Q5K995_CRYNJ	Cryptococcus neoformans	humans	vertebrata	cryptococcosis	Cryptococcosis	4	7	5	3
Q5KB00_CRYNJ	Cryptococcus neoformans	humans	vertebrata	cryptococcosis	Cryptococcosis	4	5	4	4
Q9HFW0_CRYNE	Cryptococcus neoformans	humans	vertebrata	cryptococcosis	Cryptococcosis	4	6	2	5
1433_CANAL	Candida albicans	Isolated from a wide variety of substrates including humans	animals	invasive candidal disease	invasive candidal disease	3	3	3	2
C0SFH7_PARBP	Paracoccidioides brasiliensis	humans	vertebrata	Paracoccidioidomycosis	Paracoccidioidomycosis	3	2	2	2
CARP_TRIVH	Trichophyton verrucosum	humans	vertebrata	infection	Infection	3	2	4	3
CATA_CANAL	Candida albicans	Isolated from a wide variety of substrates including humans	animals	invasive candidal disease	invasive candidal disease	3	2	2	2
CDC10_CANAL	Candida albicans	Isolated from a wide variety of substrates including humans	animals	invasive candidal disease	invasive candidal disease	3	5	4	4
F2Z6H2_CANGB	Candida glabrata	humans	vertebrata	Occasional invasive candidal disease	Occasional Infection	3	3	3	3
PEPA_COCP7	Coccidioides posadasii	humans	vertebrata	coccidiomycosis	Coccidiomycosis	3	4	2	2
Q30E79_CRYNV	Cryptococcus neoformans	humans	vertebrata	cryptococcosis	Cryptococcosis	3	2	2	2
Q4WPX2_ASPFU	Neosartorya fumigata	humans	vertebrata	infection	Infection	3	4	3	3
Q59RB8_CANAL	Candida albicans	Isolated from a wide variety of substrates including humans	animals	invasive candidal disease	invasive candidal disease	3	2	2	2
Q59X89_CANAL	Candida albicans	Isolated from a wide variety of substrates including humans	animals	invasive candidal disease	invasive candidal disease	3	2	3	3
Q59YF3_CANAL	Candida albicans	Isolated from a wide variety of substrates including humans	animals	invasive candidal disease	invasive candidal disease	3	4	4	4
Q5A839_CANAL	Candida albicans	Isolated from a wide variety of substrates including humans	animals	invasive candidal disease	invasive candidal disease	3	4	3	3
Q5AB06_CANAL	Candida albicans	Isolated from a wide variety of substrates including humans	animals	invasive candidal disease	invasive candidal disease	3	1	2	2
Q5ABU7_CANAL	Candida albicans	Isolated from a wide variety of substrates including humans	animals	invasive candidal disease	invasive candidal disease	3	4	3	3
Q874K8_CRYNV	Cryptococcus neoformans	humans	vertebrata	cryptococcosis	Cryptococcosis	3	6	3	2
Q8J129_ASPFM	Neosartorya fumigata	humans	vertebrata	infection	Infection	3	5	3	3
Q8J2S9_CRYNE	Cryptococcus neoformans	humans	vertebrata	cryptococcosis	Cryptococcosis	3	2	2	2
Q8X1F0_CRYNE	Cryptococcus neoformans	humans	vertebrata	cryptococcosis	Cryptococcosis	3	6	4	3
Q9C0M1_CANAL	Candida albicans	Isolated from a wide variety of substrates including humans	animals	invasive candidal disease	invasive candidal disease	3	2	2	2
Q9UVQ4_CRYNE	Cryptococcus neoformans	humans	vertebrata	cryptococcosis	Cryptococcosis	3	3	3	3
Q9UVU4_CANAL	Candida albicans	Isolated from a wide variety of substrates including humans	animals	invasive candidal disease	invasive candidal disease	3	2	1	2
SED2_ASPFU	Neosartorya fumigata	humans	vertebrata	infection	Infection	3	2	3	2
SED3_ASPFU	Neosartorya fumigata	humans	vertebrata	infection	Infection	3	3	4	3
A3LXZ6_PICST	Scheffersomyces stipitis	humans	vertebrata	occasional infection	Occasional Infection	2	4	4	4
A6QVE8_AJECN	Ajellomyces capsulata	humans	vertebrata	Darling's disease	Darling's Disease	2	4	3	3
A6R963_AJECN	Ajellomyces capsulata	humans	vertebrata	Darling's disease	Darling's Disease	2	1	1	1
A6ZRC1_YEAS7	Saccharomyces cerevisiae	humans	vertebrata	occasional infection	Occasional Infection	2	1	3	1
A6ZTU6_YEAS7	Saccharomyces cerevisiae	humans	vertebrata	occasional infection	Occasional Infection	2	2	0	0
BUR1_CANAL	Candida albicans	Isolated from a wide variety of substrates including humans	animals	invasive candidal disease	invasive candidal disease	2	2	3	2
C0S2E8_PARBP	Paracoccidioides brasiliensis	humans	vertebrata	Paracoccidioidomycosis	Paracoccidioidomycosis	2	1	5	2
C1GE78_PARBD	Paracoccidioides brasiliensis	humans	vertebrata	Paracoccidioidomycosis	Paracoccidioidomycosis	2	1	1	1
C4YII6_CANAW	Candida albicans	Isolated from a wide variety of substrates including humans	animals	invasive candidal disease	invasive candidal disease	2	4	5	3
C5G9E7_AJEDR	Ajellomyces dermatitidis	humans	vertebrata	cutaneous Blastomyces dermatitidis infection	cutaneous Infection	2	3	2	2
C5GH04_AJEDR	Ajellomyces dermatitidis	humans	vertebrata	cutaneous Blastomyces dermatitidis infection	cutaneous Infection	2	4	3	3
C5GNV8_AJEDR	Ajellomyces dermatitidis	humans	vertebrata	cutaneous Blastomyces dermatitidis infection	cutaneous Infection	2	2	2	2
C5GS76_AJEDR	Ajellomyces dermatitidis	humans	vertebrata	cutaneous Blastomyces dermatitidis infection	cutaneous Infection	2	1	1	1
CAS1_CRYNJ	Cryptococcus neoformans	humans	vertebrata	cryptococcosis	Cryptococcosis	2	1	1	1
CFT1_CRYNB	Cryptococcus neoformans	humans	vertebrata	cryptococcosis	Cryptococcosis	2	1	3	1
CLA4_CANAL	Candida albicans	Isolated from a wide variety of substrates including humans	animals	invasive candidal disease	invasive candidal disease	2	3	1	1
CTSD_TRIVH	Trichophyton verrucosum	humans	vertebrata	infection	Infection	2	4	1	1
DPP5_ARTOC	Arthroderma otae	humans, reptiles	vertebrata	dermatophytoses	Dermatophytoses	2	1	0	1
F2QP90_PICP7	Pichia pastoris	humans	vertebrata	occasional infection	Occasional Infection	2	1	1	1
F2QX13_PICP7	Pichia pastoris	humans	vertebrata	occasional infection	Occasional Infection	2	1	1	1
F6K8L5_CRYNV	Cryptococcus neoformans	humans	vertebrata	cryptococcosis	Cryptococcosis	2	3	2	2
HSP90_CANAL	Candida albicans	Isolated from a wide variety of substrates including humans	animals	invasive candidal disease	invasive candidal disease	2	2	1	2
O74686_AJECA	Ajellomyces capsulata	humans	vertebrata	Darling's disease	Darling's Disease	2	2	1	1
Q3I4V7_CRYNV	Cryptococcus neoformans	humans	vertebrata	cryptococcosis	Cryptococcosis	2	2	2	2
Q4WKG5_ASPFU	Neosartorya fumigata	humans	vertebrata	infection	Infection	2	3	2	2
Q4WNM3_ASPFU	Neosartorya fumigata	humans	vertebrata	infection	Infection	2	2	2	2
Q50I20_ASPFM	Neosartorya fumigata	humans	vertebrata	infection	Infection	2	4	2	2
Q59JX6_CANAL	Candida albicans	Isolated from a wide variety of substrates including humans	animals	invasive candidal disease	invasive candidal disease	2	3	2	1
Q59KS4_CANAL	Candida albicans	Isolated from a wide variety of substrates including humans	animals	invasive candidal disease	invasive candidal disease	2	4	2	1
Q59M50_CANAL	Candida albicans	Isolated from a wide variety of substrates including humans	animals	invasive candidal disease	invasive candidal disease	2	3	2	2
Q59NG2_CANAL	Candida albicans	Isolated from a wide variety of substrates including humans	animals	invasive candidal disease	invasive candidal disease	2	1	1	1
Q59NY2_CANAL	Candida albicans	Isolated from a wide variety of substrates including humans	animals	invasive candidal disease	invasive candidal disease	2	3	2	2
Q59QC5_CANAL	Candida albicans	Isolated from a wide variety of substrates including humans	animals	invasive candidal disease	invasive candidal disease	2	2	2	2
Q59SD1_CANAL	Candida albicans	Isolated from a wide variety of substrates including humans	animals	invasive candidal disease	invasive candidal disease	2	1	1	1
Q59SI6_CANAL	Candida albicans	Isolated from a wide variety of substrates including humans	animals	invasive candidal disease	invasive candidal disease	2	3	2	2
Q59TT3_CANAL	Candida albicans	Isolated from a wide variety of substrates including humans	animals	invasive candidal disease	invasive candidal disease	2	2	2	2
Q59W09_CANAL	Candida albicans	Isolated from a wide variety of substrates including humans	animals	invasive candidal disease	invasive candidal disease	2	2	2	2
Q59WE5_CANAL	Candida albicans	Isolated from a wide variety of substrates including humans	animals	invasive candidal disease	invasive candidal disease	2	1	1	2
Q59Z94_CANAL	Candida albicans	Isolated from a wide variety of substrates including humans	animals	invasive candidal disease	invasive candidal disease	2	3	3	3
Q59ZY7_CANAL	Candida albicans	Isolated from a wide variety of substrates including humans	animals	invasive candidal disease	invasive candidal disease	2	6	3	3
Q5A1D3_CANAL	Candida albicans	Isolated from a wide variety of substrates including humans	animals	invasive candidal disease	invasive candidal disease	2	3	2	2
Q5A432_CANAL	Candida albicans	Isolated from a wide variety of substrates including humans	animals	invasive candidal disease	invasive candidal disease	2	2	2	1
Q5A4H1_CANAL	Candida albicans	Isolated from a wide variety of substrates including humans	animals	invasive candidal disease	invasive candidal disease	2	1	1	1
Q5A5C1_CANAL	Candida albicans	Isolated from a wide variety of substrates including humans	animals	invasive candidal disease	invasive candidal disease	2	3	2	2
Q5ADM9_CANAL	Candida albicans	Isolated from a wide variety of substrates including humans	animals	invasive candidal disease	invasive candidal disease	2	2	1	1
Q5ADS0_CANAL	Candida albicans	Isolated from a wide variety of substrates including humans	animals	invasive candidal disease	invasive candidal disease	2	2	2	2
Q5AEK8_CANAL	Candida albicans	Isolated from a wide variety of substrates including humans	animals	invasive candidal disease	invasive candidal disease	2	1	1	1
Q5AFI8_CANAL	Candida albicans	Isolated from a wide variety of substrates including humans	animals	invasive candidal disease	invasive candidal disease	2	3	2	2
Q5AK12_CANAL	Candida albicans	Isolated from a wide variety of substrates including humans	animals	invasive candidal disease	invasive candidal disease	2	3	1	1
Q5AKA8_CANAL	Candida albicans	Isolated from a wide variety of substrates including humans	animals	invasive candidal disease	invasive candidal disease	2	2	2	2
Q5AL09_CANAL	Candida albicans	Isolated from a wide variety of substrates including humans	animals	invasive candidal disease	invasive candidal disease	2	4	2	2
Q5ANJ5_CANAL	Candida albicans	Isolated from a wide variety of substrates including humans	animals	invasive candidal disease	invasive candidal disease	2	2	1	1
Q5EGQ1_CRYNE	Cryptococcus neoformans	humans	vertebrata	cryptococcosis	Cryptococcosis	2	3	2	3
Q6TDT0_CRYGA	Cryptococcus gattii	humans	vertebrata	pulmonary cryptococcosis, basal meningitis, and cerebral cryptococcomas	Cryptococcosis	2	3	2	2
Q6UEI2_PNECA	Pneumocystis carinii	humans	vertebrata	Pneumocystis carinii Pneumonia	Pneumonia	2	3	2	3
Q873Y1_CRYNE	Cryptococcus neoformans	humans	vertebrata	cryptococcosis	Cryptococcosis	2	1	1	1
Q9C1Q7_ASPFM	Neosartorya fumigata	humans	vertebrata	infection	Infection	2	3	2	2
Q9C443_CRYNE	Cryptococcus neoformans	humans	vertebrata	cryptococcosis	Cryptococcosis	2	0	0	0
Q9HFZ2_CANAL	Candida albicans	Isolated from a wide variety of substrates including humans	animals	invasive candidal disease	invasive candidal disease	2	1	1	1
RL3_YEAST	Saccharomyces cerevisiae	humans	vertebrata	occasional infection	Occasional Infection	2	1	1	1
RSE1_CANAL	Candida albicans	Isolated from a wide variety of substrates including humans	animals	invasive candidal disease	invasive candidal disease	2	2	3	1
SCPB_TRIRU	Trichophyton rubrum	humans	vertebrata	infection	Infection	2	1	3	1
SED1_ASPFU	Neosartorya fumigata	humans	vertebrata	infection	Infection	2	1	2	1
A3GH63_PICST	Scheffersomyces stipitis	humans	vertebrata	occasional infection	Occasional Infection	1	1	1	1
A3LS85_PICST	Scheffersomyces stipitis	humans	vertebrata	occasional infection	Occasional Infection	1	1	1	1
A3LUB4_PICST	Scheffersomyces stipitis	humans	vertebrata	occasional infection	Occasional Infection	1	1	0	0
A3LUW1_PICST	Scheffersomyces stipitis	humans	vertebrata	occasional infection	Occasional Infection	1	0	1	0
A6QV09_AJECN	Ajellomyces capsulata	humans	vertebrata	Darling's disease	Darling's Disease	1	1	1	1
A6QVF8_AJECN	Ajellomyces capsulata	humans	vertebrata	Darling's disease	Darling's Disease	1	1	1	1
A6QW18_AJECN	Ajellomyces capsulata	humans	vertebrata	Darling's disease	Darling's Disease	1	0	0	0
A6R1W8_AJECN	Ajellomyces capsulata	humans	vertebrata	Darling's disease	Darling's Disease	1	1	1	1
A6R991_AJECN	Ajellomyces capsulata	humans	vertebrata	Darling's disease	Darling's Disease	1	1	1	1
A6ZLK4_YEAS7	Saccharomyces cerevisiae	humans	vertebrata	occasional infection	Occasional Infection	1	1	1	1
A6ZM54_YEAS7	Saccharomyces cerevisiae	humans	vertebrata	occasional infection	Occasional Infection	1	0	0	0
A6ZMD8_YEAS7	Saccharomyces cerevisiae	humans	vertebrata	occasional infection	Occasional Infection	1	1	1	1
A6ZPW0_YEAS7	Saccharomyces cerevisiae	humans	vertebrata	occasional infection	Occasional Infection	1	2	1	1
A6ZTD6_YEAS7	Saccharomyces cerevisiae	humans	vertebrata	occasional infection	Occasional Infection	1	2	1	1
A6ZYW4_YEAS7	Saccharomyces cerevisiae	humans	vertebrata	occasional infection	Occasional Infection	1	1	1	1
A7A222_YEAS7	Saccharomyces cerevisiae	humans	vertebrata	occasional infection	Occasional Infection	1	1	0	1
A7A233_YEAS7	Saccharomyces cerevisiae	humans	vertebrata	occasional infection	Occasional Infection	1	0	1	1
A7XLC8_PICAN	Pichia angusta	humans	vertebrata	occasional infection	Occasional Infection	1	2	1	1
ALO_CANAL	Candida albicans	Isolated from a wide variety of substrates including humans	animals	invasive candidal disease	invasive candidal disease	1	2	1	1
ARGJ_AJECN	Ajellomyces capsulata	humans	vertebrata	Darling's disease	Darling's Disease	1	1	1	1
B2C6F1_CRYGA	Cryptococcus gattii	humans	vertebrata	pulmonary cryptococcosis, basal meningitis, and cerebral cryptococcomas	Cryptococcosis	1	2	1	1
B9WMV3_CANDC	Candida dubliniensis	humans	vertebrata	leptomeningeal disease,occasional invasive candidal disease	Leptomeningeal Disease	1	1	1	1
C0RYV5_PARBP	Paracoccidioides brasiliensis	humans	vertebrata	Paracoccidioidomycosis	Paracoccidioidomycosis	1	1	1	1
C0S637_PARBP	Paracoccidioides brasiliensis	humans	vertebrata	Paracoccidioidomycosis	Paracoccidioidomycosis	1	0	0	0
C0S733_PARBP	Paracoccidioides brasiliensis	humans	vertebrata	Paracoccidioidomycosis	Paracoccidioidomycosis	1	1	1	1
C0SIG5_PARBP	Paracoccidioides brasiliensis	humans	vertebrata	Paracoccidioidomycosis	Paracoccidioidomycosis	1	1	0	0
C0SJH4_PARBP	Paracoccidioides brasiliensis	humans	vertebrata	Paracoccidioidomycosis	Paracoccidioidomycosis	1	1	1	1
C0SJJ7_PARBP	Paracoccidioides brasiliensis	humans	vertebrata	Paracoccidioidomycosis	Paracoccidioidomycosis	1	2	2	2
C1G3Y7_PARBD	Paracoccidioides brasiliensis	humans	vertebrata	Paracoccidioidomycosis	Paracoccidioidomycosis	1	1	1	1
C1G452_PARBD	Paracoccidioides brasiliensis	humans	vertebrata	Paracoccidioidomycosis	Paracoccidioidomycosis	1	1	0	1
C1G696_PARBD	Paracoccidioides brasiliensis	humans	vertebrata	Paracoccidioidomycosis	Paracoccidioidomycosis	1	1	0	0
C1G9P8_PARBD	Paracoccidioides brasiliensis	humans	vertebrata	Paracoccidioidomycosis	Paracoccidioidomycosis	1	1	1	1
C1GLV1_PARBD	Paracoccidioides brasiliensis	humans	vertebrata	Paracoccidioidomycosis	Paracoccidioidomycosis	1	0	0	0
C4MEZ6_CRYGA	Cryptococcus gattii	humans	vertebrata	pulmonary cryptococcosis, basal meningitis, and cerebral cryptococcomas	Cryptococcosis	1	2	1	0
C4YDB0_CANAW	Candida albicans	Isolated from a wide variety of substrates including humans	animals	invasive candidal disease	invasive candidal disease	1	1	1	1
C4YGN4_CANAW	Candida albicans	Isolated from a wide variety of substrates including humans	animals	invasive candidal disease	invasive candidal disease	1	2	1	1
C4YIU6_CANAW	Candida albicans	Isolated from a wide variety of substrates including humans	animals	invasive candidal disease	invasive candidal disease	1	1	1	1
C4YKG1_CANAW	Candida albicans	Isolated from a wide variety of substrates including humans	animals	invasive candidal disease	invasive candidal disease	1	2	1	2
C4YPY8_CANAW	Candida albicans	Isolated from a wide variety of substrates including humans	animals	invasive candidal disease	invasive candidal disease	1	1	1	1
C5GDV2_AJEDR	Ajellomyces dermatitidis	humans	vertebrata	cutaneous Blastomyces dermatitidis infection	cutaneous Infection	1	1	1	1
C5GEJ4_AJEDR	Ajellomyces dermatitidis	humans	vertebrata	cutaneous Blastomyces dermatitidis infection	cutaneous Infection	1	1	1	1
C5GHY1_AJEDR	Ajellomyces dermatitidis	humans	vertebrata	cutaneous Blastomyces dermatitidis infection	cutaneous Infection	1	0	1	1
C5GS89_AJEDR	Ajellomyces dermatitidis	humans	vertebrata	cutaneous Blastomyces dermatitidis infection	cutaneous Infection	1	2	1	1
C5GSW0_AJEDR	Ajellomyces dermatitidis	humans	vertebrata	cutaneous Blastomyces dermatitidis infection	cutaneous Infection	1	1	1	1
C5GV17_AJEDR	Ajellomyces dermatitidis	humans	vertebrata	cutaneous Blastomyces dermatitidis infection	cutaneous Infection	1	1	1	1
C5GWE1_AJEDR	Ajellomyces dermatitidis	humans	vertebrata	cutaneous Blastomyces dermatitidis infection	cutaneous Infection	1	1	1	1
C5GWH6_AJEDR	Ajellomyces dermatitidis	humans	vertebrata	cutaneous Blastomyces dermatitidis infection	cutaneous Infection	1	1	1	1
C5GXJ3_AJEDR	Ajellomyces dermatitidis	humans	vertebrata	cutaneous Blastomyces dermatitidis infection	cutaneous Infection	1	1	0	0
CANB_CRYNB	Cryptococcus neoformans	humans	vertebrata	cryptococcosis	Cryptococcosis	1	2	1	1
CCR4_CANAL	Candida albicans	Isolated from a wide variety of substrates including humans	animals	invasive candidal disease	invasive candidal disease	1	1	1	1
CTSD_ASPFU	Neosartorya fumigata	humans	vertebrata	infection	Infection	1	0	1	0
DNLI4_CANAL	Candida albicans	Isolated from a wide variety of substrates including humans	animals	invasive candidal disease	invasive candidal disease	1	1	1	1
E9P8N4_YEASX	Saccharomyces cerevisiae	humans	vertebrata	occasional infection	Occasional Infection	1	2	1	1
F2QQX0_PICP7	Pichia pastoris	humans	vertebrata	occasional infection	Occasional Infection	1	1	1	1
F2QWJ6_PICP7	Pichia pastoris	humans	vertebrata	occasional infection	Occasional Infection	1	2	1	1
F2QX91_PICP7	Pichia pastoris	humans	vertebrata	occasional infection	Occasional Infection	1	1	1	1
F5HAA8_CRYNB	Cryptococcus neoformans	humans	vertebrata	cryptococcosis	Cryptococcosis	1	1	1	1
F6K8L6_CRYNV	Cryptococcus neoformans	humans	vertebrata	cryptococcosis	Cryptococcosis	1	0	0	0
GEL3_ASPFU	Neosartorya fumigata	humans	vertebrata	infection	Infection	1	1	1	1
LAP1_ARTOC	Arthroderma otae	humans, reptiles	vertebrata	dermatophytoses	Dermatophytoses	1	1	1	1
LAP4_TRIVH	Trichophyton verrucosum	humans	vertebrata	infection	Infection	1	1	1	1
MAPK_FUSSO	Fusarium solani	Multiple plant families. Some strains may cause infections in humans	plants	Saprobe, facultative pathogen	Rot	1	0	0	0
MEP1_COCP7	Coccidioides posadasii	humans	vertebrata	coccidiomycosis	Coccidiomycosis	1	1	1	1
MEP2_ARTOC	Arthroderma otae	humans, reptiles	vertebrata	dermatophytoses	Dermatophytoses	1	2	0	0
MEP3_TRIVH	Trichophyton verrucosum	humans	vertebrata	infection	Infection	1	1	1	0
NPIIB_ASPFC	Neosartorya fumigata	humans	vertebrata	infection	Infection	1	2	1	2
NTE1_CANAL	Candida albicans	Isolated from a wide variety of substrates including humans	animals	invasive candidal disease	invasive candidal disease	1	1	1	1
O42696_CANAL	Candida albicans	Isolated from a wide variety of substrates including humans	animals	invasive candidal disease	invasive candidal disease	1	2	2	2
O59900_CRYNE	Cryptococcus neoformans	humans	vertebrata	cryptococcosis	Cryptococcosis	1	1	1	1
PACC_CANAL	Candida albicans	Isolated from a wide variety of substrates including humans	animals	invasive candidal disease	invasive candidal disease	1	1	1	1
PALA_CANAL	Candida albicans	Isolated from a wide variety of substrates including humans	animals	invasive candidal disease	invasive candidal disease	1	1	1	1
PEPA_ASPFC	Neosartorya fumigata	humans	vertebrata	infection	Infection	1	2	2	2
PEPA_TRIVH	Trichophyton verrucosum	humans	vertebrata	infection	Infection	1	2	1	1
PESC_CANAL	Candida albicans	Isolated from a wide variety of substrates including humans	animals	invasive candidal disease	invasive candidal disease	1	1	1	1
PMT1_CANAL	Candida albicans	Isolated from a wide variety of substrates including humans	animals	invasive candidal disease	invasive candidal disease	1	1	1	1
PYRF_CANAL	Candida albicans	Isolated from a wide variety of substrates including humans	animals	invasive candidal disease	invasive candidal disease	1	1	1	1
Q00523_CRYNE	Cryptococcus neoformans	humans	vertebrata	cryptococcosis	Cryptococcosis	1	1	1	1
Q00819_CRYNE	Cryptococcus neoformans	humans	vertebrata	cryptococcosis	Cryptococcosis	1	1	1	1
Q2HZ32_CANPA	Candida parapsilosis	humans	vertebrata	invasive candidal disease	invasive candidal disease	1	1	1	1
Q30H30_CRYGA	Cryptococcus gattii	humans	vertebrata	pulmonary cryptococcosis, basal meningitis, and cerebral cryptococcomas	Cryptococcosis	1	1	1	1
Q3HWT3_9BASI	Sporobolomyces sasicola	humans	vertebrata	occasional infection	Occasional Infection	1	1	1	1
Q4JEX9_TRIRU	Trichophyton rubrum	humans	vertebrata	infection	Infection	1	1	1	1
Q4WDG8_ASPFU	Neosartorya fumigata	humans	vertebrata	infection	Infection	1	2	1	1
Q4WEM7_ASPFU	Neosartorya fumigata	humans	vertebrata	infection	Infection	1	2	1	1
Q4WGR1_ASPFU	Neosartorya fumigata	humans	vertebrata	infection	Infection	1	0	1	0
Q4WMR3_ASPFU	Neosartorya fumigata	humans	vertebrata	infection	Infection	1	1	1	1
Q4WP25_ASPFU	Neosartorya fumigata	humans	vertebrata	infection	Infection	1	0	1	2
Q4WUA3_ASPFU	Neosartorya fumigata	humans	vertebrata	infection	Infection	1	0	1	1
Q4WWN9_ASPFU	Neosartorya fumigata	humans	vertebrata	infection	Infection	1	0	1	1
Q4WXC5_ASPFU	Neosartorya fumigata	humans	vertebrata	infection	Infection	1	2	1	1
Q4WYU7_ASPFU	Neosartorya fumigata	humans	vertebrata	infection	Infection	1	1	1	1
Q4WZG4_ASPFU	Neosartorya fumigata	humans	vertebrata	infection	Infection	1	1	1	1
Q56J91_CANGB	Candida glabrata	humans	vertebrata	Occasional invasive candidal disease	Occasional Infection	1	1	1	1
Q58FH5_CRYNV	Cryptococcus neoformans	humans	vertebrata	cryptococcosis	Cryptococcosis	1	2	1	1
Q59L90_CANAL	Candida albicans	Isolated from a wide variety of substrates including humans	animals	invasive candidal disease	invasive candidal disease	1	1	1	1
Q59LF3_CANAL	Candida albicans	Isolated from a wide variety of substrates including humans	animals	invasive candidal disease	invasive candidal disease	1	1	1	1
Q59LS4_CANAL	Candida albicans	Isolated from a wide variety of substrates including humans	animals	invasive candidal disease	invasive candidal disease	1	1	1	1
Q59QH2_CANAL	Candida albicans	Isolated from a wide variety of substrates including humans	animals	invasive candidal disease	invasive candidal disease	1	1	1	1
Q59RQ6_CANAL	Candida albicans	Isolated from a wide variety of substrates including humans	animals	invasive candidal disease	invasive candidal disease	1	1	2	2
Q59RW2_CANAL	Candida albicans	Isolated from a wide variety of substrates including humans	animals	invasive candidal disease	invasive candidal disease	1	1	1	1
Q59UQ8_CANAL	Candida albicans	Isolated from a wide variety of substrates including humans	animals	invasive candidal disease	invasive candidal disease	1	1	1	1
Q59VG6_CANAL	Candida albicans	Isolated from a wide variety of substrates including humans	animals	invasive candidal disease	invasive candidal disease	1	2	1	1
Q59VH7_CANAL	Candida albicans	Isolated from a wide variety of substrates including humans	animals	invasive candidal disease	invasive candidal disease	1	2	1	2
Q59VQ3_CANAL	Candida albicans	Isolated from a wide variety of substrates including humans	animals	invasive candidal disease	invasive candidal disease	1	1	1	1
Q59W43_CANAL	Candida albicans	Isolated from a wide variety of substrates including humans	animals	invasive candidal disease	invasive candidal disease	1	0	0	0
Q59WH0_CANAL	Candida albicans	Isolated from a wide variety of substrates including humans	animals	invasive candidal disease	invasive candidal disease	1	1	1	1
Q59X23_CANAL	Candida albicans	Isolated from a wide variety of substrates including humans	animals	invasive candidal disease	invasive candidal disease	1	1	1	1
Q59X54_CANAL	Candida albicans	Isolated from a wide variety of substrates including humans	animals	invasive candidal disease	invasive candidal disease	1	2	1	1
Q59XR0_CANAL	Candida albicans	Isolated from a wide variety of substrates including humans	animals	invasive candidal disease	invasive candidal disease	1	1	1	1
Q59YK6_CANAL	Candida albicans	Isolated from a wide variety of substrates including humans	animals	invasive candidal disease	invasive candidal disease	1	2	1	1
Q59ZI9_CANAL	Candida albicans	Isolated from a wide variety of substrates including humans	animals	invasive candidal disease	invasive candidal disease	1	3	3	2
Q59ZX2_CANAL	Candida albicans	Isolated from a wide variety of substrates including humans	animals	invasive candidal disease	invasive candidal disease	1	1	1	1
Q5A4F3_CANAL	Candida albicans	Isolated from a wide variety of substrates including humans	animals	invasive candidal disease	invasive candidal disease	1	3	0	0
Q5A506_CANAL	Candida albicans	Isolated from a wide variety of substrates including humans	animals	invasive candidal disease	invasive candidal disease	1	1	1	1
Q5A755_CANAL	Candida albicans	Isolated from a wide variety of substrates including humans	animals	invasive candidal disease	invasive candidal disease	1	2	1	1
Q5A8L5_CANAL	Candida albicans	Isolated from a wide variety of substrates including humans	animals	invasive candidal disease	invasive candidal disease	1	1	1	1
Q5AEM6_CANAL	Candida albicans	Isolated from a wide variety of substrates including humans	animals	invasive candidal disease	invasive candidal disease	1	0	0	0
Q5AFE4_CANAL	Candida albicans	Isolated from a wide variety of substrates including humans	animals	invasive candidal disease	invasive candidal disease	1	1	1	1
Q5AI14_CANAL	Candida albicans	Isolated from a wide variety of substrates including humans	animals	invasive candidal disease	invasive candidal disease	1	2	1	1
Q5AI81_CANAL	Candida albicans	Isolated from a wide variety of substrates including humans	animals	invasive candidal disease	invasive candidal disease	1	2	1	1
Q5AJC0_CANAL	Candida albicans	Isolated from a wide variety of substrates including humans	animals	invasive candidal disease	invasive candidal disease	1	2	1	1
Q5AJC8_CANAL	Candida albicans	Isolated from a wide variety of substrates including humans	animals	invasive candidal disease	invasive candidal disease	1	4	3	3
Q5AKU6_CANAL	Candida albicans	Isolated from a wide variety of substrates including humans	animals	invasive candidal disease	invasive candidal disease	1	2	1	1
Q5AL52_CANAL	Candida albicans	Isolated from a wide variety of substrates including humans	animals	invasive candidal disease	invasive candidal disease	1	1	1	1
Q5AMK1_CANAL	Candida albicans	Isolated from a wide variety of substrates including humans	animals	invasive candidal disease	invasive candidal disease	1	0	1	1
Q5ANJ4_CANAL	Candida albicans	Isolated from a wide variety of substrates including humans	animals	invasive candidal disease	invasive candidal disease	1	0	1	0
Q5AP97_CANAL	Candida albicans	Isolated from a wide variety of substrates including humans	animals	invasive candidal disease	invasive candidal disease	1	1	1	1
Q5APD4_CANAL	Candida albicans	Isolated from a wide variety of substrates including humans	animals	invasive candidal disease	invasive candidal disease	1	1	1	1
Q5APH9_CANAL	Candida albicans	Isolated from a wide variety of substrates including humans	animals	invasive candidal disease	invasive candidal disease	1	1	1	1
Q5APK9_CANAL	Candida albicans	Isolated from a wide variety of substrates including humans	animals	invasive candidal disease	invasive candidal disease	1	1	1	1
Q5APU2_CANAL	Candida albicans	Isolated from a wide variety of substrates including humans	animals	invasive candidal disease	invasive candidal disease	1	1	1	1
Q5EGQ2_CRYNE	Cryptococcus neoformans	humans	vertebrata	cryptococcosis	Cryptococcosis	1	1	1	1
Q5QEY0_CRYNV	Cryptococcus neoformans	humans	vertebrata	cryptococcosis	Cryptococcosis	1	1	1	1
Q5RLJ7_CRYNV	Cryptococcus neoformans	humans	vertebrata	cryptococcosis	Cryptococcosis	1	0	1	1
Q69FA8_CRYNE	Cryptococcus neoformans	humans	vertebrata	cryptococcosis	Cryptococcosis	1	2	0	1
Q6PUV8_HORWE	Hortaea werneckii	humans	vertebrata	infection	Infection	1	1	1	1
Q6XVN4_CRYNV	Cryptococcus neoformans	humans	vertebrata	cryptococcosis	Cryptococcosis	1	2	1	1
Q6XX21_CRYNV	Cryptococcus neoformans	humans	vertebrata	cryptococcosis	Cryptococcosis	1	1	1	1
Q7LJU0_CRYNE	Cryptococcus neoformans	humans	vertebrata	cryptococcosis	Cryptococcosis	1	3	1	2
Q7LV87_CANGB	Candida glabrata	humans	vertebrata	Occasional invasive candidal disease	Occasional Infection	1	0	0	0
Q7Z8E8_CANDU	Candida dubliniensis	humans	vertebrata	leptomeningeal disease,occasional invasive candidal disease	Leptomeningeal Disease	1	1	1	1
Q7Z9J6_CRYNV	Cryptococcus neoformans	humans	vertebrata	cryptococcosis	Cryptococcosis	1	1	1	1
Q7ZA26_CRYNE	Cryptococcus neoformans	humans	vertebrata	cryptococcosis	Cryptococcosis	1	1	1	1
Q875J4_HYPVI	Hypocrea virens	humans	vertebrata	infection	Infection	1	2	1	1
Q8J2P6_ASPFM	Neosartorya fumigata	humans	vertebrata	infection	Infection	1	2	1	1
Q8NIK9_CRYNE	Cryptococcus neoformans	humans	vertebrata	cryptococcosis	Cryptococcosis	1	2	2	1
Q8NKF8_CRYNV	Cryptococcus neoformans	humans	vertebrata	cryptococcosis	Cryptococcosis	1	2	1	2
Q8TGW9_CANAL	Candida albicans	Isolated from a wide variety of substrates including humans	animals	invasive candidal disease	invasive candidal disease	1	1	1	1
Q96UM1_ASPFM	Neosartorya fumigata	humans	vertebrata	infection	Infection	1	1	2	1
Q96VU5_CRYNE	Cryptococcus neoformans	humans	vertebrata	cryptococcosis	Cryptococcosis	1	1	1	1
Q96WM3_CRYNE	Cryptococcus neoformans	humans	vertebrata	cryptococcosis	Cryptococcosis	1	1	1	1
Q9C1S8_CANAL	Candida albicans	Isolated from a wide variety of substrates including humans	animals	invasive candidal disease	invasive candidal disease	1	1	0	0
Q9C402_CRYNV	Cryptococcus neoformans	humans	vertebrata	cryptococcosis	Cryptococcosis	1	0	1	0
Q9HFT9_CRYNE	Cryptococcus neoformans	humans	vertebrata	cryptococcosis	Cryptococcosis	1	1	0	1
Q9HFV9_CRYNE	Cryptococcus neoformans	humans	vertebrata	cryptococcosis	Cryptococcosis	1	0	1	1
Q9P4A1_CRYNE	Cryptococcus neoformans	humans	vertebrata	cryptococcosis	Cryptococcosis	1	1	1	1
Q9URR0_9SACH	Saccharomyces sp	humans	vertebrata	occasional infection	Occasional Infection	1	1	1	1
Q9UVJ0_CANAL	Candida albicans	Isolated from a wide variety of substrates including humans	animals	invasive candidal disease	invasive candidal disease	1	1	1	1
Q9UW87_CANAL	Candida albicans	Isolated from a wide variety of substrates including humans	animals	invasive candidal disease	invasive candidal disease	1	1	1	1
Q9Y7A1_CRYNE	Cryptococcus neoformans	humans	vertebrata	cryptococcosis	Cryptococcosis	1	1	1	1
Q9Y7E5_CANAL	Candida albicans	Isolated from a wide variety of substrates including humans	animals	invasive candidal disease	invasive candidal disease	1	1	1	1
SED2_ARTOC	Arthroderma otae	humans, reptiles	vertebrata	dermatophytoses	Dermatophytoses	1	0	0	0
SET1_CANAL	Candida albicans	Isolated from a wide variety of substrates including humans	animals	invasive candidal disease	invasive candidal disease	1	2	1	1
SEY1_CANAL	Candida albicans	Isolated from a wide variety of substrates including humans	animals	invasive candidal disease	invasive candidal disease	1	2	1	1
SNF7_CANAL	Candida albicans	Isolated from a wide variety of substrates including humans	animals	invasive candidal disease	invasive candidal disease	1	2	1	1
SUB7A_COCP7	Coccidioides posadasii	humans	vertebrata	coccidiomycosis	Coccidiomycosis	1	1	1	1
SUB8_COCP7	Coccidioides posadasii	humans	vertebrata	coccidiomycosis	Coccidiomycosis	1	1	1	1
TUP1_CANAL	Candida albicans	Isolated from a wide variety of substrates including humans	animals	invasive candidal disease	invasive candidal disease	1	2	1	1
VPS27_CANAL	Candida albicans	Isolated from a wide variety of substrates including humans	animals	invasive candidal disease	invasive candidal disease	1	3	2	1
Q5UB48_CRYNV	Cryptococcus neoformans	humans	vertebrata	cryptococcosis	Cryptococcosis	0	3	1	2
A6R119_AJECN	Ajellomyces capsulata	humans	vertebrata	Darling's disease	Darling's Disease	0	2	0	1
C4YES7_CANAW	Candida albicans	Isolated from a wide variety of substrates including humans	animals	invasive candidal disease	invasive candidal disease	0	2	1	1
CARP_ASPFU	Neosartorya fumigata	humans	vertebrata	infection	Infection	0	2	0	0
Q59WU2_CANAL	Candida albicans	Isolated from a wide variety of substrates including humans	animals	invasive candidal disease	invasive candidal disease	0	2	0	1
Q59Z39_CANAL	Candida albicans	Isolated from a wide variety of substrates including humans	animals	invasive candidal disease	invasive candidal disease	0	2	1	1
Q9P927_CANAL	Candida albicans	Isolated from a wide variety of substrates including humans	animals	invasive candidal disease	invasive candidal disease	0	2	1	1
A3LUV9_PICST	Scheffersomyces stipitis	humans	vertebrata	occasional infection	Occasional Infection	0	1	1	1
A6QT49_AJECN	Ajellomyces capsulata	humans	vertebrata	Darling's disease	Darling's Disease	0	1	0	0
A6QXG1_AJECN	Ajellomyces capsulata	humans	vertebrata	Darling's disease	Darling's Disease	0	1	0	0
A6RCI7_AJECN	Ajellomyces capsulata	humans	vertebrata	Darling's disease	Darling's Disease	0	1	1	1
A6ZX34_YEAS7	Saccharomyces cerevisiae	humans	vertebrata	occasional infection	Occasional Infection	0	1	1	1
A7A201_YEAS7	Saccharomyces cerevisiae	humans	vertebrata	occasional infection	Occasional Infection	0	1	0	0
B9A5A2_CYBJA	Cyberlindnera jadinii	humans	vertebrata	Chronic urinary tract infection	Urinary Tract Infection	0	1	1	1
C0SHQ9_PARBP	Paracoccidioides brasiliensis	humans	vertebrata	Paracoccidioidomycosis	Paracoccidioidomycosis	0	1	1	1
C1GMY5_PARBD	Paracoccidioides brasiliensis	humans	vertebrata	Paracoccidioidomycosis	Paracoccidioidomycosis	0	1	1	0
C4YM45_CANAW	Candida albicans	Isolated from a wide variety of substrates including humans	animals	invasive candidal disease	invasive candidal disease	0	1	0	0
C4YMU9_CANAW	Candida albicans	Isolated from a wide variety of substrates including humans	animals	invasive candidal disease	invasive candidal disease	0	1	1	1
C5G7L2_AJEDR	Ajellomyces dermatitidis	humans	vertebrata	cutaneous Blastomyces dermatitidis infection	cutaneous Infection	0	1	0	0
C5GSC7_AJEDR	Ajellomyces dermatitidis	humans	vertebrata	cutaneous Blastomyces dermatitidis infection	cutaneous Infection	0	1	1	0
CHS7_CANAL	Candida albicans	Isolated from a wide variety of substrates including humans	animals	invasive candidal disease	invasive candidal disease	0	1	1	1
DPP4_ARTOC	Arthroderma otae	humans, reptiles	vertebrata	dermatophytoses	Dermatophytoses	0	1	0	0
F2QU35_PICP7	Pichia pastoris	humans	vertebrata	occasional infection	Occasional Infection	0	1	0	0
F2QZW6_PICP7	Pichia pastoris	humans	vertebrata	occasional infection	Occasional Infection	0	1	0	0
HOG1_CANAL	Candida albicans	Isolated from a wide variety of substrates including humans	animals	invasive candidal disease	invasive candidal disease	0	1	0	0
MAK5_COCIM	Coccidioides immitis	humans	vertebrata	coccidioidomycosis	Coccidiomycosis	0	1	0	0
MCPAL_TRIVH	Trichophyton verrucosum	humans	vertebrata	infection	Infection	0	1	1	1
Q59ZB7_CANAL	Candida albicans	Isolated from a wide variety of substrates including humans	animals	invasive candidal disease	invasive candidal disease	0	1	2	1
Q5A5C0_CANAL	Candida albicans	Isolated from a wide variety of substrates including humans	animals	invasive candidal disease	invasive candidal disease	0	1	1	0
Q5AEW4_CANAL	Candida albicans	Isolated from a wide variety of substrates including humans	animals	invasive candidal disease	invasive candidal disease	0	1	0	1
Q5AFM2_CANAL	Candida albicans	Isolated from a wide variety of substrates including humans	animals	invasive candidal disease	invasive candidal disease	0	1	1	1
Q5AHA0_CANAL	Candida albicans	Isolated from a wide variety of substrates including humans	animals	invasive candidal disease	invasive candidal disease	0	1	0	1
Q5AHJ0_CANAL	Candida albicans	Isolated from a wide variety of substrates including humans	animals	invasive candidal disease	invasive candidal disease	0	1	1	1
Q5APF6_CANAL	Candida albicans	Isolated from a wide variety of substrates including humans	animals	invasive candidal disease	invasive candidal disease	0	1	0	0
Q5K8C9_CRYNJ	Cryptococcus neoformans	humans	vertebrata	cryptococcosis	Cryptococcosis	0	1	1	1
Q6RXX2_CRYNV	Cryptococcus neoformans	humans	vertebrata	cryptococcosis	Cryptococcosis	0	1	2	0
Q9C1Q9_CRYNE	Cryptococcus neoformans	humans	vertebrata	cryptococcosis	Cryptococcosis	0	1	0	1
Q9UVB5_CANAL	Candida albicans	Isolated from a wide variety of substrates including humans	animals	invasive candidal disease	invasive candidal disease	0	1	0	0
Q9Y8E5_CRYNV	Cryptococcus neoformans	humans	vertebrata	cryptococcosis	Cryptococcosis	0	1	0	0
SCPA_TRITO	Trichophyton tonsurans	humans	vertebrata	infection	Infection	0	1	1	1
SODC_CANAL	Candida albicans	Isolated from a wide variety of substrates including humans	animals	invasive candidal disease	invasive candidal disease	0	1	0	1
SPCA_TRIRU	Trichophyton rubrum	humans	vertebrata	infection	Infection	0	1	0	1
A6R0L4_AJECN	Ajellomyces capsulata	humans	vertebrata	Darling's disease	Darling's Disease	0	0	1	0
A6R9F0_AJECN	Ajellomyces capsulata	humans	vertebrata	Darling's disease	Darling's Disease	0	0	1	2
A6ZYI7_YEAS7	Saccharomyces cerevisiae	humans	vertebrata	occasional infection	Occasional Infection	0	0	1	1
C1FYE5_PARBD	Paracoccidioides brasiliensis	humans	vertebrata	Paracoccidioidomycosis	Paracoccidioidomycosis	0	0	1	1
C4YNV8_CANAW	Candida albicans	Isolated from a wide variety of substrates including humans	animals	invasive candidal disease	invasive candidal disease	0	0	1	0
C5G6Q4_AJEDR	Ajellomyces dermatitidis	humans	vertebrata	cutaneous Blastomyces dermatitidis infection	cutaneous Infection	0	0	1	0
DPP4_TRIEQ	Trichophyton equinum	humans	vertebrata	Malabar itch	Malabar Itch	0	0	1	0
Q4WCL5_ASPFU	Neosartorya fumigata	humans	vertebrata	infection	Infection	0	0	1	1
Q59NL7_CANAL	Candida albicans	Isolated from a wide variety of substrates including humans	animals	invasive candidal disease	invasive candidal disease	0	0	1	1
Q59RW3_CANAL	Candida albicans	Isolated from a wide variety of substrates including humans	animals	invasive candidal disease	invasive candidal disease	0	0	1	1
Q59SR4_CANAL	Candida albicans	Isolated from a wide variety of substrates including humans	animals	invasive candidal disease	invasive candidal disease	0	0	1	0
Q5ABB1_CANAL	Candida albicans	Isolated from a wide variety of substrates including humans	animals	invasive candidal disease	invasive candidal disease	0	0	1	1
Q8TGV2_EXODE	Exophiala dermatitidis	humans	vertebrata	infection	Infection	0	0	1	0
CARP1_CANAL	Candida albicans	Isolated from a wide variety of substrates including humans	animals	invasive candidal disease	invasive candidal disease	0	0	0	2
A6REW8_AJECN	Ajellomyces capsulata	humans	vertebrata	Darling's disease	Darling's Disease	0	0	0	1
A6ZNQ8_YEAS7	Saccharomyces cerevisiae	humans	vertebrata	occasional infection	Occasional Infection	0	0	0	1
A6ZSC4_YEAS7	Saccharomyces cerevisiae	humans	vertebrata	occasional infection	Occasional Infection	0	0	0	1
CARP5_CANAL	Candida albicans	Isolated from a wide variety of substrates including humans	animals	invasive candidal disease	invasive candidal disease	0	0	0	1
DPP4_TRIRU	Trichophyton rubrum	humans	vertebrata	infection	Infection	0	0	0	1
MEP9_COCP7	Coccidioides posadasii	humans	vertebrata	coccidiomycosis	Coccidiomycosis	0	0	0	1
P79049_PICAN	Pichia angusta	humans	vertebrata	occasional infection	Occasional Infection	0	0	0	1
Q5AJH1_CANAL	Candida albicans	Isolated from a wide variety of substrates including humans	animals	invasive candidal disease	invasive candidal disease	0	0	0	1
Q9UVI6_CANAL	Candida albicans	Isolated from a wide variety of substrates including humans	animals	invasive candidal disease	invasive candidal disease	0	0	0	1
SED4_ARTOC	Arthroderma otae	humans, reptiles	vertebrata	dermatophytoses	Dermatophytoses	0	0	0	1
Y6366_TRIVH	Trichophyton verrucosum	humans	vertebrata	infection	Infection	0	0	0	1

## Sheet: Table S10
Table S10. Difference of PHI-associated virulence factors among Irpex lacteus strains
UniProtID	I.lacteus CCBAS Fr 238 617/93	I.lacteus F17	I.lacteus Y8604A	I.lacteus BJFC24	Organism	Disease.Host	Disease.Hostkey	Disease	DiseaseKey
GPA1_USTMA	4	4	3	3	Ustilago maydis	Euchlaena spp., Zea spp. (Poaceae)	herb	Smut. Corn smut	Smut
Q4PDC5_USTMA	5	5	4	4	Ustilago maydis	Euchlaena spp., Zea spp. (Poaceae)	herb	Smut. Corn smut	Smut
Q6X269_USTMD	3	3	2	2	Ustilago maydis	Euchlaena spp., Zea spp. (Poaceae)	herb	Smut. Corn smut	Smut
A3LUB4_PICST	1	1	0	0	Scheffersomyces stipitis	humans	vertebrata(human)	occasional infection	Occasional Infection
A6ZTU6_YEAS7	2	2	0	0	Saccharomyces cerevisiae	humans	vertebrata(human)	occasional infection	Occasional Infection
C0SIG5_PARBP	1	1	0	0	Paracoccidioides brasiliensis	humans	vertebrata(human)	Paracoccidioidomycosis	Paracoccidioidomycosis
C1G696_PARBD	1	1	0	0	Paracoccidioides brasiliensis	humans	vertebrata(human)	Paracoccidioidomycosis	Paracoccidioidomycosis
C1GMG4_PARBD	3	4	2	2	Paracoccidioides brasiliensis	humans	vertebrata(human)	Paracoccidioidomycosis	Paracoccidioidomycosis
Q2KG56_MAGO7	3	3	2	2	Magnaporthe oryzae	Poaceae, especially important on Oryzae	herb	Rice blast	Rice Blast
TREB_MAGO7	2	2	0	0	Magnaporthe oryzae	Poaceae, especially important on Oryzae	herb	Rice blast	Rice Blast
O59928_HYPVI	7	9	6	6	Hypocrea virens	humans	vertebrata(human)	infection	Infection
Q5D6D3_COCHE	1	1	0	0	Cochliobolus heterostrophus	Zea mays	herb	Southern leaf blight of maize	Leaf Blight
Q92217_COCHE	4	4	2	3	Cochliobolus heterostrophus	Zea mays	herb	Southern leaf blight of maize	Leaf Blight
Q9C1F9_COCCA	4	4	3	3	Cochliobolus carbonum	Corn, Zea mays, sometimes on Sorghum (Poaceae) and various other plant families	plants	Northern corn leaf spot, ear and kernel rot	Leaf Spot
Q7Z9J3_9PEZI	6	5	2	4	Cercospora zeae-maydis	Zea mays (Poaceae)	herb	Gray leaf spot of corn	Gray Leaf Spot
A0ST43_CERNC	2	2	1	1	Cercospora nicotianae	Numerous taxa in Solanaceae	xyloid	Leaf spot	Leaf Spot
O93886_9PEZI	4	4	1	2	Cercospora kikuchii	Fabaceae	herb	Leaf spot, seed stain, etc	Leaf Spot
PLB1_CANAL	5	4	2	3	Candida albicans	Isolated from a wide variety of substrates including humans	animals(human)	invasive candidal disease	invasive candidal disease
Q59VF3_CANAL	12	11	9	8	Candida albicans	Isolated from a wide variety of substrates including humans	animals(human)	invasive candidal disease	invasive candidal disease
Q5A4F3_CANAL	3	1	0	0	Candida albicans	Isolated from a wide variety of substrates including humans	animals(human)	invasive candidal disease	invasive candidal disease
Q5A4X5_CANAL	5	6	4	3	Candida albicans	Isolated from a wide variety of substrates including humans	animals(human)	invasive candidal disease	invasive candidal disease
Q5A762_CANAL	18	15	13	12	Candida albicans	Isolated from a wide variety of substrates including humans	animals(human)	invasive candidal disease	invasive candidal disease
Q5ADM9_CANAL	2	2	1	1	Candida albicans	Isolated from a wide variety of substrates including humans	animals(human)	invasive candidal disease	invasive candidal disease
Q5AK12_CANAL	3	2	1	1	Candida albicans	Isolated from a wide variety of substrates including humans	animals(human)	invasive candidal disease	invasive candidal disease
Q5AM49_CANAL	22	19	18	16	Candida albicans	Isolated from a wide variety of substrates including humans	animals(human)	invasive candidal disease	invasive candidal disease
Q5ANJ5_CANAL	2	2	1	1	Candida albicans	Isolated from a wide variety of substrates including humans	animals(human)	invasive candidal disease	invasive candidal disease
Q9C1S8_CANAL	1	1	0	0	Candida albicans	Isolated from a wide variety of substrates including humans	animals(human)	invasive candidal disease	invasive candidal disease
Q9P872_CANAL	8	8	7	6	Candida albicans	Isolated from a wide variety of substrates including humans	animals(human)	invasive candidal disease	invasive candidal disease
CLA4_CANAL	3	2	1	1	Candida albicans	Isolated from a wide variety of substrates including humans	animals(human)	invasive candidal disease	invasive candidal disease
Q8X1E7_BOTFU	1	1	0	0	Botryotinia fuckeliana	Various plant families	plants	Grey mould. Parasite or saprophyte	Gray Mould
Q9C2Y1_BOTFU	1	1	0	0	Botryotinia fuckeliana	Various plant families	plants	Grey mould. Parasite or saprophyte	Gray Mould
Q9P8L8_BOTFU	14	15	10	10	Botryotinia fuckeliana	Various plant families	plants	Grey mould. Parasite or saprophyte	Gray Mould
DPP5_ARTOC	1	2	0	0	Arthroderma otae	humans, reptiles	vertebrata(human)	dermatophytoses	Dermatophytoses
MEP2_ARTOC	2	1	0	0	Arthroderma otae	humans, reptiles	vertebrata(human)	dermatophytoses	Dermatophytoses
SED3_ARTBC	1	2	0	0	Arthroderma benhamiae	hedgehogs	vertebrata	ringworm,Kerion Celsi Disease	Kerion Celsi Disease
CARP_ARTBC	4	4	3	3	Arthroderma benhamiae	hedgehogs	vertebrata(human)	ringworm,Kerion Celsi Disease	Kerion Celsi Disease
Q96VB5_ALTAL	10	10	9	8	Alternaria alternata	Plant	plants	Leaf spot, rots	Leaf Spot
C5GXJ3_AJEDR	1	1	0	0	Ajellomyces dermatitidis	humans	vertebrata(human)	cutaneous Blastomyces dermatitidis infection	cutaneous Infection
O74686_AJECA	2	2	1	1	Ajellomyces capsulata	humans	vertebrata(human)	Darling's disease	Darling's Disease
A6R9F0_AJECN	0	0	1	2	Ajellomyces capsulata	humans	vertebrata(human)	Darling's disease	Darling's Disease
Q156F4_BOTFU	0	0	1	1	Botryotinia fuckeliana	Various plant families	plants	Grey mould. Parasite or saprophyte	Gray Mould
Q8X116_BOTFU	0	0	1	1	Botryotinia fuckeliana	Various plant families	plants	Grey mould. Parasite or saprophyte	Gray Mould
Q59NL7_CANAL	0	0	1	1	Candida albicans	Isolated from a wide variety of substrates including humans	animals(human)	invasive candidal disease	invasive candidal disease
Q59RQ6_CANAL	1	1	2	2	Candida albicans	Isolated from a wide variety of substrates including humans	animals(human)	invasive candidal disease	invasive candidal disease
Q59RW3_CANAL	0	0	1	1	Candida albicans	Isolated from a wide variety of substrates including humans	animals(human)	invasive candidal disease	invasive candidal disease
Q59YF3_CANAL	1	1	2	2	Candida albicans	Isolated from a wide variety of substrates including humans	animals(human)	invasive candidal disease	invasive candidal disease
Q96WW9_GIBPU	0	0	1	1	Gibberella pulicaris	Various plant families	plants	Tree canker, rot of potatoes (Samuels et al. 2006). Root rot (Booth 1973)	Rot
A4RG81_MAGO7	0	0	1	1	Magnaporthe oryzae	Poaceae, especially important on Oryzae	herb	Rice blast	Rice Blast
Q4WCL5_ASPFU	0	0	1	1	Neosartorya fumigata	humans	vertebrata(human)	infection	Infection
C1FYE5_PARBD	0	0	1	1	Paracoccidioides brasiliensis	humans	vertebrata(human)	Paracoccidioidomycosis	Paracoccidioidomycosis
A6ZYI7_YEAS7	0	0	1	1	Saccharomyces cerevisiae	humans	vertebrata(human)	occasional infection	Occasional Infection
SCPB_TRIRU	0	0	1	1	Trichophyton rubrum	humans	vertebrata(human)	infection	Infection
